# Supplementary material for: High-pressure polymorphism in pyridine
Source: IUCrJ. 2020 Jan 1;7(Pt 1):58–70. doi: 10.1107/S2052252519015616 (PMC6949594; doi:10.1107/S2052252519015616)
Supplement: Supplementary file 1 [file m-07-00058-sup1.cif]

data_pyridine2_final
#==============================================================================

# PROCESSING SUMMARY (IUCr Office Use Only)

_journal_date_recd_electronic      2019-07-29
_journal_date_to_coeditor         ?
_journal_date_from_coeditor       ?
_journal_date_accepted     2019-11-18
_journal_date_printers_first      ?
_journal_date_printers_final      ?
_journal_date_proofs_out          ?
_journal_date_proofs_in           ?
_journal_coeditor_name            ?
_journal_coeditor_code      LQ5025SUP1
_journal_coeditor_notes
; ?
;
_journal_paper_category      FA
_journal_techeditor_code      M191561
_iucr_compatibility_tag          ACTA95
_journal_techeditor_notes  
;
;
_journal_coden_ASTM               ?
_journal_name_full                ?
_journal_year                     ?
_journal_volume                   ?
_journal_issue                    ?
_journal_page_first               ?
_journal_page_last                ?
_journal_suppl_publ_number        ?
_journal_suppl_publ_pages         ?

#==============================================================================

_audit_creation_date              2017-11-13
_audit_creation_method
;
Olex2 1.2
(compiled 2017.08.10 svn.r3458 for OlexSys, GUI svn.r5381)
;
_shelx_SHELXL_version_number      '2014/7'
_publ_contact_author_address      'The Advanced Light Source 12.2.2.'
_publ_contact_author_email        'ngiordano@lbl.gov'
_publ_contact_author_id_orcid     'orcid.org/0000-0001-9518-1251'
_publ_contact_author_name         'Nico Giordano'
_publ_contact_author_phone        ?
_publ_section_references
;
Dolomanov, O.V., Bourhis, L.J., Gildea, R.J, Howard, J.A.K. & Puschmann, H.
 (2009), J. Appl. Cryst. 42, 339-341.

Sheldrick, G.M. (2008). Acta Cryst. A64, 112-122.
;
_publ_section_acknowledgements
;
This research used resources of the Advanced
Light Source, which is a DOE Office of Science
User Facility under contract no. DE-AC02-05CH11231.
Beamline 12.2.2. is partially supported by COMPRES, 
the Consortium for Materials Properties Research in Earth 
Sciences under NSF Cooperative Agreement EAR 11-57758.
;
_chemical_name_common             ?
_chemical_name_systematic         'Pyridine II'
_chemical_formula_moiety          'C5 H5 N'
_chemical_formula_sum             'C5 H5 N'
_chemical_formula_weight          79.10
_chemical_absolute_configuration  ?
_chemical_melting_point           ?
loop_
  _atom_type_symbol
  _atom_type_description
  _atom_type_scat_dispersion_real
  _atom_type_scat_dispersion_imag
  _atom_type_scat_source
 'C' 'C' 0.0010 0.0010 'International Tables Vol C Tables 4.2.6.8 and 6.1.1.4'
 'H' 'H' 0.0000 0.0000 'International Tables Vol C Tables 4.2.6.8 and 6.1.1.4'
 'N' 'N' 0.0020 0.0010 'International Tables Vol C Tables 4.2.6.8 and 6.1.1.4'

_shelx_space_group_comment
;
The symmetry employed for this shelxl refinement is uniquely defined
by the following loop, which should always be used as a source of
symmetry information in preference to the above space-group names.
They are only intended as comments.
;
_space_group_crystal_system       'orthorhombic'
_space_group_IT_number            19
_space_group_name_H-M_alt         'P 21 21 21'
_space_group_name_Hall            'P 2ac 2ab'
loop_
  _space_group_symop_operation_xyz
 'x, y, z'
 '-x+1/2, -y, z+1/2'
 '-x, y+1/2, -z+1/2'
 'x+1/2, -y+1/2, -z'

_cell_length_a                    5.392(3)
_cell_length_b                    6.806(3)
_cell_length_c                    11.261(5)
_cell_angle_alpha                 90
_cell_angle_beta                  90
_cell_angle_gamma                 90
_cell_volume                      413.2(3)
_cell_formula_units_Z             4
_cell_measurement_reflns_used     925
_cell_measurement_temperature     293 #1.09GPa
_cell_measurement_theta_max       17.84
_cell_measurement_theta_min       2.44
_shelx_estimated_absorpt_T_max    0.996
_shelx_estimated_absorpt_T_min    0.989
_exptl_absorpt_coefficient_mu     0.042
_exptl_absorpt_correction_T_max   0.7442
_exptl_absorpt_correction_T_min   0.4840
_exptl_absorpt_correction_type    multi-scan
_exptl_absorpt_process_details
;
SADABS-2014/4 (Bruker,2014/4) was used for absorption correction.
wR2(int) was 0.1139 before and 0.0421 after correction.
The Ratio of minimum to maximum transmission is 0.6504.
The \l/2 correction factor is Not present.
;
_exptl_absorpt_special_details    ?
_exptl_crystal_colour             colourless
_exptl_crystal_colour_primary     colourless
_exptl_crystal_density_diffrn     1.271
_exptl_crystal_density_meas       ?
_exptl_crystal_density_method     ?
_exptl_crystal_description        irregular
_exptl_crystal_F_000              168
_exptl_crystal_recrystallization_method
;
Crystallized in-situ from pyridine (H5) directly. No hydrostatic medium. 
Pressure was cycled until 1.1 GPa was reached. The pressure dropped 
slightly at the end of data collection. Sample was not heat treated.
;
_exptl_crystal_size_max           0.26
_exptl_crystal_size_mid           0.26
_exptl_crystal_size_min           0.1
_exptl_transmission_factor_max    ?
_exptl_transmission_factor_min    ?
_diffrn_reflns_av_R_equivalents   0.0330
_diffrn_reflns_av_unetI/netI      0.0431
_diffrn_reflns_Laue_measured_fraction_full 0.517
_diffrn_reflns_Laue_measured_fraction_max 0.508
_diffrn_reflns_limit_h_max        3
_diffrn_reflns_limit_h_min        -3
_diffrn_reflns_limit_k_max        8
_diffrn_reflns_limit_k_min        -8
_diffrn_reflns_limit_l_max        14
_diffrn_reflns_limit_l_min        -14
_diffrn_reflns_number             1324
_diffrn_reflns_point_group_measured_fraction_full 0.495
_diffrn_reflns_point_group_measured_fraction_max 0.484
_diffrn_reflns_theta_full         17.311
_diffrn_reflns_theta_max          18.069
_diffrn_reflns_theta_min          2.524
_diffrn_ambient_temperature       293.0
_diffrn_detector_area_resol_mean  10.42
_diffrn_measured_fraction_theta_full 0.517
_diffrn_measured_fraction_theta_max 0.508
_diffrn_measurement_device_type   'Perkin-Elmer a-Si Detector'
_diffrn_measurement_method        '\f shuterless scans'
_diffrn_radiation_type            'synchrotron'
_diffrn_radiation_monochromator   'silicon 111'
_diffrn_radiation_wavelength      0.49594
_diffrn_source                    
;
Advanced Light Source, station 12.2.2
;
_diffrn_special_details           25kev
_diffrn_standards_number          0
_reflns_Friedel_coverage          0.545
_reflns_Friedel_fraction_full     0.457
_reflns_Friedel_fraction_max      0.445
_reflns_number_gt                 291
_reflns_number_total              411
_reflns_special_details
;
 Reflections were merged by SHELXL according to the crystal
 class for the calculation of statistics and refinement.
 
 _reflns_Friedel_fraction is defined as the number of unique
 Friedel pairs measured divided by the number that would be
 possible theoretically, ignoring centric projections and
 systematic absences.
;
_reflns_threshold_expression      'I > 2\s(I)'
_computing_cell_refinement        'SAINT v8.34A (Bruker, 2013)'
_computing_data_collection        'SAINT V8.38A Bruker-AXS, Madison WI'
_computing_data_reduction         'SAINT v8.34A (Bruker, 2013)'
_computing_molecular_graphics     'Olex2 (Dolomanov et al., 2009)'
_computing_publication_material   'Olex2 (Dolomanov et al., 2009)'
_computing_structure_refinement   'XL (Sheldrick, 2008)'
_computing_structure_solution     'XT (Sheldrick, 2015)'
_refine_diff_density_max          0.043
_refine_diff_density_min          -0.048
_refine_diff_density_rms          0.013
_refine_ls_abs_structure_details
;
 Flack x determined using 85 quotients [(I+)-(I-)]/[(I+)+(I-)]
 (Parsons, Flack and Wagner, Acta Cryst. B69 (2013) 249-259).
;
_refine_ls_abs_structure_Flack    10.0(10)
_refine_ls_extinction_coef        1.8(4)
_refine_ls_extinction_expression  'Fc^*^=kFc[1+0.001xFc^2^\l^3^/sin(2\q)]^-1/4^'
_refine_ls_extinction_method      'SHELXL-2014/7 (Sheldrick 2014'
_refine_ls_goodness_of_fit_ref    0.882
_refine_ls_hydrogen_treatment     constr
_refine_ls_matrix_type            full
_refine_ls_number_parameters      56
_refine_ls_number_reflns          411
_refine_ls_number_restraints      0
_refine_ls_R_factor_all           0.0400
_refine_ls_R_factor_gt            0.0290
_refine_ls_restrained_S_all       0.882
_refine_ls_shift/su_max           0.000
_refine_ls_shift/su_mean          0.000
_refine_ls_structure_factor_coef  Fsqd
_refine_ls_weighting_details
'w=1/[\s^2^(Fo^2^)+(0.0349P)^2^] where P=(Fo^2^+2Fc^2^)/3'
_refine_ls_weighting_scheme       calc
_refine_ls_wR_factor_gt           0.0583
_refine_ls_wR_factor_ref          0.0602
_refine_special_details           
;
H-atoms were found by Fourier difference but did not settle on
refinment. Instead, they were constrained geometrically and refined
as riding. Bad reflections on the edge of detector were omitted,
as were diamond reflections. Atomic coordinates were imported
from a pyridine II neutron structure so direct structure
comparisons could be made. Note that this HP xray structure could
be solved in XT without starting coordinates.
;
_olex2_refinement_description
;
1. Fixed Uiso
 At 1.2 times of:
  All C(H) groups
2.a Aromatic/amide H refined with riding coordinates:
 C2(H2), C3(H3), C4(H4), C5(H5), C6(H6)
;
_atom_sites_solution_hydrogens    geom
_atom_sites_solution_primary      ?
_atom_sites_solution_secondary    ?
loop_
  _atom_site_label
  _atom_site_type_symbol
  _atom_site_fract_x
  _atom_site_fract_y
  _atom_site_fract_z
  _atom_site_U_iso_or_equiv
  _atom_site_adp_type
  _atom_site_occupancy
  _atom_site_site_symmetry_order
  _atom_site_calc_flag
  _atom_site_refinement_flags_posn
  _atom_site_refinement_flags_adp
  _atom_site_refinement_flags_occupancy
  _atom_site_disorder_assembly
  _atom_site_disorder_group
 N1 N 0.3660(9) 0.5747(3) 0.12005(13) 0.052(2) Uani 1 1 d . . . . .
 C2 C 0.1839(12) 0.5804(4) 0.04236(17) 0.053(2) Uani 1 1 d . . . . .
 H2 H 0.1885 0.6776 -0.0156 0.063 Uiso 1 1 calc R . . . .
 C3 C -0.0126(12) 0.4519(4) 0.04143(18) 0.063(3) Uani 1 1 d . . . . .
 H3 H -0.1369 0.4633 -0.0154 0.075 Uiso 1 1 calc R . . . .
 C4 C -0.0228(12) 0.3052(4) 0.12658(16) 0.063(3) Uani 1 1 d . . . . .
 H4 H -0.1535 0.2162 0.1289 0.076 Uiso 1 1 calc R . . . .
 C5 C 0.1671(12) 0.2962(4) 0.20717(17) 0.062(3) Uani 1 1 d . . . . .
 H5 H 0.1679 0.1995 0.2655 0.075 Uiso 1 1 calc R . . . .
 C6 C 0.3553(10) 0.4301(3) 0.20124(16) 0.055(3) Uani 1 1 d . . . . .
 H6 H 0.4832 0.4208 0.2564 0.065 Uiso 1 1 calc R . . . .

loop_
  _atom_site_aniso_label
  _atom_site_aniso_U_11
  _atom_site_aniso_U_22
  _atom_site_aniso_U_33
  _atom_site_aniso_U_23
  _atom_site_aniso_U_13
  _atom_site_aniso_U_12
 N1 0.050(7) 0.0554(12) 0.0504(11) 0.0053(9) 0.0036(15) -0.0076(15)
 C2 0.063(8) 0.0535(14) 0.0421(11) 0.0037(11) 0.003(2) -0.002(2)
 C3 0.075(9) 0.0633(17) 0.0499(13) -0.0122(13) -0.009(2) 0.002(2)
 C4 0.072(9) 0.0495(15) 0.0692(14) -0.0131(12) 0.012(3) -0.012(2)
 C5 0.089(8) 0.0452(13) 0.0527(12) 0.0065(11) 0.007(2) -0.004(2)
 C6 0.058(8) 0.0614(15) 0.0440(11) 0.0024(12) -0.002(2) 0.004(2)

_geom_special_details
;
 All esds (except the esd in the dihedral angle between two l.s. planes)
 are estimated using the full covariance matrix.  The cell esds are taken
 into account individually in the estimation of esds in distances, angles
 and torsion angles; correlations between esds in cell parameters are only
 used when they are defined by crystal symmetry.  An approximate (isotropic)
 treatment of cell esds is used for estimating esds involving l.s. planes.
;
loop_
  _geom_bond_atom_site_label_1
  _geom_bond_atom_site_label_2
  _geom_bond_distance
  _geom_bond_site_symmetry_2
  _geom_bond_publ_flag
 N1 C2 1.316(7) . ?
 N1 C6 1.344(3) . ?
 C2 H2 0.9300 . ?
 C2 C3 1.374(8) . ?
 C3 H3 0.9300 . ?
 C3 C4 1.386(3) . ?
 C4 H4 0.9300 . ?
 C4 C5 1.370(7) . ?
 C5 H5 0.9300 . ?
 C5 C6 1.366(7) . ?
 C6 H6 0.9300 . ?

loop_
  _geom_angle_atom_site_label_1
  _geom_angle_atom_site_label_2
  _geom_angle_atom_site_label_3
  _geom_angle
  _geom_angle_site_symmetry_1
  _geom_angle_site_symmetry_3
  _geom_angle_publ_flag
 C2 N1 C6 116.2(3) . . ?
 N1 C2 H2 117.9 . . ?
 N1 C2 C3 124.2(2) . . ?
 C3 C2 H2 117.9 . . ?
 C2 C3 H3 120.5 . . ?
 C2 C3 C4 118.9(4) . . ?
 C4 C3 H3 120.5 . . ?
 C3 C4 H4 121.3 . . ?
 C5 C4 C3 117.5(4) . . ?
 C5 C4 H4 121.3 . . ?
 C4 C5 H5 120.2 . . ?
 C6 C5 C4 119.6(3) . . ?
 C6 C5 H5 120.2 . . ?
 N1 C6 C5 123.6(4) . . ?
 N1 C6 H6 118.2 . . ?
 C5 C6 H6 118.2 . . ?

_shelx_res_file
;
    pyridine_a.res created by SHELXL-2014/7

TITL pyridine_a.res in P2(1)2(1)2(1)
REM Old TITL pyridine in P2(1)2(1)2(1)
REM SHELXT solution in P2(1)2(1)2(1)
REM R1 0.138, Rweak 0.011, Alpha 0.020, Orientation as input
REM Flack x = -0.115 ( 3.664 ) from Parsons' quotients
REM Formula found by SHELXT: C5 N
CELL 0.49594 5.3919 6.806 11.2607 90 90 90
ZERR 4 0.0032 0.0027 0.0045 0 0 0
LATT -1
SYMM 0.5-X,-Y,0.5+Z
SYMM -X,0.5+Y,0.5-Z
SYMM 0.5+X,0.5-Y,-Z
SFAC C H N
DISP C 0.001 0.001 6.243
DISP H -0 0 0.608
DISP N 0.002 0.001 9.325
UNIT 20 20 4

L.S. 10
PLAN  2
SIZE 0.26 0.26 0.1
TEMP 19.85
BOND $H
LIST 6
fmap 2
acta
OMIT 0 1 3
OMIT 0 2 2
OMIT 1 2 1
OMIT 0 2 3
OMIT 0 1 1
REM <olex2.extras>
REM <HklSrc "%.\\pyridine_a.hkl">
REM </olex2.extras>

WGHT    0.034900
EXTI    1.750525
FVAR       4.52483
N1    3    0.366008    0.574684    0.120046    11.00000    0.05048    0.05542 =
         0.05042    0.00533    0.00359   -0.00760
C2    1    0.183900    0.580411    0.042358    11.00000    0.06293    0.05350 =
         0.04212    0.00372    0.00298   -0.00204
AFIX  43
H2    2    0.188502    0.677636   -0.015632    11.00000   -1.20000
AFIX   0
C3    1   -0.012649    0.451925    0.041427    11.00000    0.07530    0.06333 =
         0.04986   -0.01218   -0.00932    0.00162
AFIX  43
H3    2   -0.136898    0.463269   -0.015445    11.00000   -1.20000
AFIX   0
C4    1   -0.022766    0.305193    0.126576    11.00000    0.07170    0.04953 =
         0.06918   -0.01307    0.01158   -0.01232
AFIX  43
H4    2   -0.153546    0.216187    0.128915    11.00000   -1.20000
AFIX   0
C5    1    0.167133    0.296194    0.207171    11.00000    0.08875    0.04517 =
         0.05272    0.00648    0.00741   -0.00415
AFIX  43
H5    2    0.167906    0.199534    0.265546    11.00000   -1.20000
AFIX   0
C6    1    0.355335    0.430107    0.201240    11.00000    0.05808    0.06144 =
         0.04399    0.00242   -0.00206    0.00352
AFIX  43
H6    2    0.483159    0.420781    0.256404    11.00000   -1.20000
AFIX   0
HKLF 4

REM  pyridine_a.res in P2(1)2(1)2(1)
REM R1 =  0.0290 for     291 Fo > 4sig(Fo)  and  0.0400 for all     411 data
REM     56 parameters refined using      0 restraints

END

WGHT      0.0347      0.0000

REM Highest difference peak  0.043,  deepest hole -0.048,  1-sigma level  0.013
Q1    1   0.5599  0.7178  0.1226  11.00000  0.05    0.04
Q2    1  -0.3671  0.3858  0.1178  11.00000  0.05    0.04
;
_shelx_res_checksum               81337
_shelx_hkl_file
;
   0   1   0    0.10    1.90
   0  -1   0   -0.40    1.90
   0  -1   0    0.00    1.70
   0   1   0   -0.30    1.50
   0   2   0 3614.94   36.70
   0   2   0 3570.34   22.50
   0  -2   0 3548.45   38.60
  -1  -2   0 4616.04   28.80
   0  -3   0    0.20    6.00
   0   3   0   -0.60    5.90
   0   3   0   -0.50    6.20
   0  -3   0   -1.60    6.10
  -1  -3   0  270.07   18.80
   1   3   0  258.47   10.20
   1   3   0  260.27   16.90
  -1  -3   0  257.67   10.00
   0  -4   0    6.80    9.40
   0   4   0    8.50    9.20
   0   4   0    9.20    8.40
   0  -4   0   15.70   10.50
  -1  -4   0  371.56   23.90
   1   4   0  363.76   22.60
  -1  -4   0  362.26   14.00
   1   4   0  314.77   14.80
  -2  -4   0  263.37   16.20
   2   4   0  271.27   27.70
   0   5   0   -5.40   14.00
   0   5   0    1.10   11.30
   0  -5   0   -1.50   11.10
   0  -5   0   -1.50   11.80
   1   5   0  437.76   30.60
  -1  -5   0  393.76   30.40
   2   5   0   16.60   17.20
  -2  -5   0   16.40   11.40
   0  -6   0 1081.59   44.40
   0  -6   0 1152.08   26.80
   0   6   0 1109.49   29.30
   0   6   0 1118.49   42.20
  -1  -6   0  910.31   46.20
   1  -6   0  859.91   42.30
  -1   6   0  968.50   29.40
   1   6   0  980.40   43.10
  -2  -6   0  184.88   26.60
   2   6   0  188.38   33.00
   3   6   0   67.79   26.90
  -3  -6   0   54.09   22.50
   0   7   0   -0.30   18.00
   0  -7   0   -0.50   21.00
  -1   7   0  982.00   40.70
  -1  -7   0  932.21   31.80
   1   7   0  911.91   46.30
   1  -7   0  897.31   52.89
  -1  -7   0  928.81   55.39
   2   7   0   -1.30   25.90
  -2  -7   0   -9.30   20.10
   3   7   0    8.40   25.50
  -3  -7   0   10.50   19.40
   0  -8   0  915.41   57.39
   0   8   0  942.71   36.70
  -1  -8   0    0.40   29.00
  -1   8   0   60.89   32.20
   1   8   0   -7.00   23.50
   1  -8   0    9.50   23.70
   1   8   0    0.20   24.80
   2   8   0    7.80   29.00
   0   0  -1   -0.10    0.90
   0   0  -1    0.00    1.20
   0   0   1    0.10    1.20
   0   0   1    0.00    0.90
   0   1  -1 1286.67   10.70
   0  -1   1 1240.68   11.00
   0   1  -1 1330.17   19.70
   0  -1   1 1299.07   20.20
   0  -2   1 3383.36   42.20
   0   2  -1 3449.16   40.10
   0  -2  -1 3231.88   32.30
  -1  -2   1 9999.00   93.89
   0   3  -1 3586.04   28.80
   0  -3  -1 3494.55   42.90
   0   3  -1 3826.32   50.49
   0  -3   1 3989.10   29.60
   0  -3   1 3708.83   51.59
   1   3  -1 1008.70   15.90
  -1  -3  -1 1051.39   31.20
   1   3  -1 1057.99   30.10
  -1  -3   1 1034.90   16.20
  -1  -3   1 1021.70   31.80
   1   3   1 1012.70   24.80
   0  -4  -1 1655.83   36.30
   0  -4   1 1688.03   23.00
   0   4  -1 1486.65   24.00
   0   4  -1 1648.14   37.80
   0  -4   1 1664.23   40.80
   0   4   1 1592.74   32.60
  -1  -4  -1 2017.40   44.30
   1   4  -1 2086.29   45.90
   1   4  -1 1991.00   25.00
   1   4   1 1986.70   39.60
  -1  -4   1 2104.49   26.80
  -1  -4   1 2041.10   48.00
   2   4  -1    5.30   15.30
  -2  -4   1    3.00    9.80
   2   4   1    4.40   14.00
   0  -5   1    6.10   16.10
   0   5  -1    6.40   12.80
   0   5  -1    7.00   14.90
   0  -5   1    5.20   13.50
   0  -5  -1    7.40   12.10
   1  -5   1  472.45   32.60
  -1  -5  -1  468.95   31.20
   1   5  -1  478.85   31.50
   1   5  -1  482.05   21.40
  -1   5  -1  495.05   21.40
  -1  -5   1  475.05   33.90
  -1  -5   1  490.05   23.20
   1   5   1  484.85   28.20
   2   5  -1  897.71   41.80
   2   5   1  870.71   38.00
  -2  -5   1  864.71   23.40
   0  -6   1  844.42   27.00
   0  -6  -1  807.42   39.50
   0  -6   1  786.62   40.50
   0   6  -1  805.32   38.20
   0   6  -1  824.22   27.90
   1   6  -1  288.17   32.80
  -1   6   1  296.47   23.10
  -1  -6  -1  291.77   34.40
   1   6  -1  293.57   24.40
   1  -6   1  288.37   32.30
  -1  -6   1  276.57   26.90
   1   6   1  298.97   30.10
  -1  -6   1  295.67   37.00
   2   6  -1    7.80   20.50
   2   6   1   10.10   18.00
  -2  -6   1    6.00   16.40
   3   6  -1  116.19   38.30
  -3  -6   1   82.69   23.70
   3   6   1  115.09   36.00
   0  -7  -1  338.17   37.60
   0  -7   1  321.17   39.60
   0   7  -1  335.27   38.40
   0   7  -1  346.27   29.60
   0  -7   1  367.66   30.70
  -1  -7  -1   60.59   27.90
   1  -7   1   62.29   24.70
   1   7  -1   67.79   20.30
   1   7  -1   61.39   25.70
  -1  -7   1   77.99   21.20
   1  -7  -1   70.49   25.70
   1   7   1   59.19   22.90
  -1  -7   1   53.59   27.70
   2   7  -1   65.99   29.10
  -2  -7   1  103.09   24.50
   2   7   1   70.69   25.80
   3   7  -1   17.20   26.80
   3   7   1   18.10   25.90
  -3  -7   1   17.00   20.30
   0  -8  -1   19.70   25.90
   0   8  -1   28.40   23.00
   0  -8   1   20.40   27.80
   1   8  -1   15.80   29.50
  -1  -8  -1   21.90   32.20
   1   8  -1   16.00   21.50
   1  -8   1   21.40   25.70
  -1  -8   1   26.10   31.60
  -1   8  -1   87.69   33.30
   1  -8  -1   23.10   23.70
  -1  -8   1   26.10   27.80
   1   8   1   20.30   22.90
   2   8  -1   12.80   28.90
   2   8   1   18.20   27.20
  -2  -8   1    5.10   22.60
   0   0   2   88.39    3.60
   0   0   2   89.69    5.50
   0   0  -2   93.79    5.40
   0   0  -2   81.89    3.30
   0  -2   2 6161.48   64.39
   1   2  -2 3312.97   26.70
   1   2  -2 3279.57   50.69
  -1  -2   2 3133.79   52.19
  -1  -2   2 3361.06   27.10
   0  -3   2  622.64   16.20
   0  -3  -2  591.54   17.40
   0   3  -2  619.04   23.60
   0   3  -2  600.94   15.00
   0  -3   2  623.34   24.10
   1   3  -2   50.89   10.00
   1   3  -2   52.19   15.00
  -1  -3   2   53.19   15.60
  -1  -3   2   51.39    9.10
   1   3   2   47.70   10.70
  -1   3  -2   52.89   10.30
   0   4  -2   60.19   18.30
   0  -4  -2   53.69   14.20
   0  -4   2   57.49   17.30
  -1  -4  -2 1886.41   42.30
   1  -4   2 1846.12   49.00
   1   4  -2 1894.91   46.90
   1   4  -2 1871.31   27.10
  -1  -4   2 1950.10   27.90
  -1   4  -2 1966.10   31.30
  -1  -4   2 1863.71   49.30
   1   4   2 1849.81   34.20
   2   4  -2  223.98   28.10
   2   4   2  210.88   24.00
  -2  -4   2  220.08   16.80
   0  -5  -2    5.70   11.20
   0   5  -2    7.00   14.00
   0   5  -2    2.00   15.30
   0  -5   2    7.20   16.90
   0  -5   2    4.10   14.00
   1   5  -2  471.25   22.60
   1   5  -2  496.35   35.20
   1  -5   2  487.65   32.90
  -1  -5  -2  489.05   31.40
  -1  -5   2  476.45   25.50
   1   5   2  505.95   26.70
  -1   5  -2  517.45   22.00
  -1  -5   2  482.55   35.50
   2   5  -2  382.26   35.20
   2   5   2  381.16   28.00
  -2  -5   2  386.16   20.70
   0   6  -2   36.80   17.60
   0  -6   2   30.30   18.20
   0  -6   2   66.09   22.40
   0  -6  -2   35.00   16.70
   0   6  -2   52.59   17.90
   1  -6   2  562.84   40.90
   1   6  -2  563.74   27.60
   1   6  -2  572.24   40.60
  -1  -6  -2  584.54   38.90
  -1   6  -2  601.74   32.60
   1   6   2  601.74   31.80
  -1  -6   2  565.14   28.70
  -1  -6   2  575.54   45.20
   2   6  -2   40.90   17.40
   2   6  -2   51.29   24.80
  -2  -6   2   46.80   19.00
   2   6   2   55.99   21.00
  -2  -6   2   49.50   30.90
   3   6  -2  170.18   41.90
   3   6   2  202.48   37.40
  -3  -6   2  113.29   29.40
   0  -7   2 1110.79   34.70
   0  -7  -2 1050.69   48.00
   0   7  -2 1062.09   51.09
   0  -7   2 1112.99   56.39
   0   7  -2 1094.29   35.80
   1   7  -2  171.18   40.30
   1   7  -2  173.58   31.20
  -1  -7  -2  196.08   43.00
   1  -7   2  184.68   40.50
  -1  -7   2  182.98   32.90
   1  -7  -2  153.48   34.80
   1   7   2  187.38   29.30
  -1  -7   2  174.08   46.10
   2   7  -2    1.70   29.80
   2   7  -2    2.60   20.00
  -2  -7   2  -13.40   23.30
   2   7   2    6.20   23.10
  -2  -7   2   -1.90   36.50
   3   7  -2   18.00   28.00
   3   7   2   21.70   24.50
  -3  -7   2   27.00   21.20
   0   8  -2   -2.50   23.20
   0   8  -2    4.90   26.00
   0  -8   2   14.10   26.20
   0  -8   2    3.50   29.40
   0  -8  -2    3.70   22.70
   1   8  -2  101.19   24.00
   1  -8   2  108.79   45.20
  -1  -8  -2   96.79   33.50
   1   8  -2  116.49   47.50
   1  -8  -2   98.79   37.50
  -1  -8   2  158.08   30.00
  -1  -8   2   95.99   35.20
  -1   8  -2  157.08   37.50
   2   8  -2   16.80   26.30
   2   8  -2   13.30   31.30
  -2  -8   2   17.10   42.80
  -2  -8   2    7.60   24.40
   2   8   2   16.60   24.50
   0   0   3    0.80    2.70
   0   0  -3    0.20    3.40
   0   0   3    0.40    3.30
   0   0  -3    0.80    2.90
   0   1  -3 7991.50   44.50
   0   2  -3 4534.55   57.79
   0  -2   3 4529.95   60.69
   0  -2   3 4785.22   33.80
   1   2  -3 2702.13   48.10
   1   2  -3 2600.54   24.70
   1  -2   3 2431.36   44.00
  -1  -2   3 2579.34   25.70
  -1  -2   3 2529.85   49.20
  -1   2  -3 2534.35   24.80
   0  -3   3 1317.57   21.70
   0  -3   3 1298.77   37.10
   0   3  -3 1332.97   35.60
   0   3  -3 1292.57   22.60
   1   3  -3 5196.88   39.90
   1  -3   3 5023.10   71.89
   1   3  -3 5173.88   72.19
  -1  -3   3 5486.85   41.70
  -1   3  -3 4923.71   39.20
  -1  -3   3 4784.52   72.59
   2   3  -3 1325.57   48.50
  -2  -3   3 1194.08   30.50
   0  -4   3 2380.86   30.90
   0   4  -3 2383.76   52.39
   0  -4   3 2289.17   53.39
   0   4  -3 2220.68   32.70
   0  -4  -3 2248.28   35.50
   1   4  -3    4.10   11.00
   1   4  -3    3.50   13.40
   1  -4   3    4.30   12.10
  -1  -4   3    1.00   10.80
  -1   4  -3   10.00   11.10
  -1  -4   3    3.60   14.80
   2   4  -3  419.76   35.20
  -2  -4   3  410.46   19.60
   2   4   3  383.46   25.60
   0  -5  -3    7.50   11.30
   0   5  -3    9.70   15.10
   0  -5   3    7.60   13.00
   0  -5   3   18.70   15.00
   0   5  -3   15.00   14.60
   1   5  -3 1576.64   31.40
   1   5  -3 1640.44   53.79
   1  -5   3 1539.65   51.79
  -1  -5   3 1596.84   56.69
   1   5   3 1564.74   31.80
  -1  -5   3 1588.34   33.40
  -1   5  -3 1518.85   31.10
   2   5  -3  438.26   23.00
   2   5  -3  436.46   37.60
  -2  -5   3  439.06   47.30
   2   5   3  439.36   27.30
  -2  -5   3  440.76   22.30
   0   6  -3   18.20   19.70
   0  -6  -3   14.30   14.40
   0  -6   3   11.90   17.10
   0   6  -3   19.30   16.70
   0  -6   3   22.30   23.50
   1   6  -3  158.38   25.50
   1   6  -3  145.59   34.30
  -1  -6  -3  142.79   33.50
   1  -6   3  158.28   34.10
  -1  -6   3  135.39   27.90
  -1  -6   3  140.49   36.30
   1   6   3  143.49   20.10
   2   6  -3  541.45   46.30
   2   6  -3  550.44   29.30
  -2  -6   3  560.34   60.29
   2   6   3  590.54   34.30
  -2  -6   3  590.04   35.70
   3   6  -3   32.60   25.40
   3   6   3   31.90   22.30
  -3  -6   3   22.90   24.00
   0   7  -3    0.20   22.30
   0   7  -3    4.00   20.70
   0  -7   3    1.30   23.10
   0  -7  -3    0.40   17.50
   0  -7   3    4.90   20.50
   1   7  -3   18.20   20.50
   1   7  -3   12.70   24.60
   1  -7   3   23.40   26.60
  -1  -7  -3   17.30   26.00
   1  -7  -3   14.30   20.90
  -1  -7   3   15.40   25.40
  -1  -7   3   16.80   28.80
  -1   7  -3   73.29   26.40
   2   7  -3   14.40   22.40
   2   7  -3   13.10   31.00
  -2  -7   3   14.50   23.10
   2   7   3   13.10   19.00
  -2  -7   3   10.00   39.10
   3   7   3   91.69   34.70
  -3  -7   3   67.79   23.70
   0  -8  -3  120.29   38.40
   0  -8   3  138.29   50.69
   0   8  -3  147.09   42.10
   0   8  -3  162.38   25.50
   0  -8   3  162.58   28.20
   1  -8   3   47.40   31.30
   1   8  -3   47.20   31.20
   1   8  -3   54.89   25.50
  -1  -8  -3   46.30   31.80
  -1  -8   3   48.10   26.70
  -1  -8   3   52.19   35.30
  -1   8  -3  107.39   30.20
   1  -8  -3   41.40   25.40
   0   0   4    2.90    5.20
   0   0  -4    2.00    4.40
   0   0   4    0.70    3.90
   0   0  -4    1.30    4.80
   1   0   4 1039.50   22.40
  -1   0  -4 1024.20   13.40
   0   1  -4 1004.00   14.50
   0   1  -4 1059.49   25.90
   0  -1   4 1038.10   26.20
   0  -1  -4 1012.40   17.80
   0  -1   4 1045.40   14.50
   0   1   4 1006.00   21.50
   1  -1   4   55.09   10.50
   1   1  -4   53.79    9.10
   1   1  -4   61.79   13.70
  -1   1  -4   48.50    7.50
  -1  -1   4   60.29   17.10
  -1  -1   4   57.09    7.80
   0   2  -4  866.71   16.80
   0  -2   4  888.11   17.10
   0   2  -4  837.82   28.30
   0  -2   4  923.71   28.80
   1   2  -4 3568.24   31.20
   1   2  -4 3397.86   57.09
   1  -2   4 3465.25   55.69
   1  -2   4 3498.25   31.90
  -1  -2   4 3474.55   31.60
  -1   2  -4 3321.07   29.90
  -1  -2   4 3553.84   61.29
  -1   2  -4 3521.65   53.09
   0  -3   4 1407.56   39.70
   0   3  -4 1367.16   24.60
   0   3  -4 1448.85   40.00
   0  -3   4 1434.86   24.20
   1   3  -4 1945.31   47.90
   1   3  -4 1873.91   26.00
   1  -3   4 1895.01   47.80
   1  -3   4 1741.63   27.10
  -1  -3   4 1927.91   25.40
  -1   3  -4 1911.51   26.70
  -1   3  -4 1800.32   44.60
  -1  -3   4 1929.11   49.30
   2   3  -4 3863.21   78.99
  -2  -3   4 3703.93   40.60
   0  -4   4   77.29   20.00
   0   4  -4   79.79   21.20
   1   4  -4  134.89   25.00
   1   4  -4  136.79   18.80
   1  -4   4  133.09   21.30
   1  -4   4  135.69   24.60
  -1   4  -4  147.49   17.30
  -1   4  -4  134.09   23.10
  -1  -4   4  118.19   18.60
  -1  -4   4  131.09   25.60
   2   4  -4  383.96   35.80
  -2  -4   4  373.76   41.60
  -2  -4   4  390.16   20.40
   0  -5   4  541.05   35.60
   0   5  -4  538.15   36.40
   0  -5   4  549.45   26.70
   0   5  -4  547.85   27.40
   1  -5   4  339.17   27.60
   1   5  -4  336.87   26.50
   1  -5   4  336.67   33.70
   1   5  -4  339.17   35.40
  -1  -5   4  321.67   25.50
  -1  -5   4  338.37   38.20
  -1   5  -4  347.77   25.50
  -1   5  -4  333.27   32.30
   2   5  -4  571.34   42.20
   2   5  -4  576.84   24.90
  -2  -5   4  568.44   23.50
  -2  -5   4  579.64   54.99
   0  -6   4  -12.90   25.00
   0  -6  -4   -1.70   13.30
   0  -6   4    1.80   19.40
   0   6  -4    1.60   17.00
   0   6  -4   -1.80   20.60
   1   6  -4   79.79   27.00
   1  -6   4   78.99   33.10
   1   6  -4   85.99   20.00
  -1  -6   4   65.29   20.50
  -1   6  -4  130.89   25.40
  -1  -6   4   75.79   27.60
   2   6  -4   22.00   19.90
   2   6  -4   26.30   26.50
  -2  -6   4   32.60   20.90
  -2  -6   4   44.30   34.40
   3   6  -4   33.40   28.40
  -3  -6   4   18.80   28.80
   3   6   4   28.80   20.90
   0  -7   4   29.40   30.40
   0   7  -4   31.20   25.30
   0   7  -4   35.50   23.30
   0  -7  -4   24.10   18.00
   0  -7   4   27.00   24.90
   1  -7   4   35.40   21.70
   1   7  -4   56.09   32.10
   1   7  -4   53.19   23.50
  -1   7  -4  102.89   29.50
  -1  -7   4   38.60   27.00
  -1  -7   4   43.70   33.00
   2   7  -4   23.20   23.70
   2   7  -4   18.20   32.70
  -2  -7   4   15.90   24.10
  -2  -7   4   28.00   38.10
   2   7   4   19.40   16.70
   3   7  -4   12.60   37.10
  -3  -7   4    3.90   24.80
   3   7   4   13.30   21.60
   0   8  -4   -1.20   28.80
   0  -8   4    5.80   31.90
   0  -8   4   18.00   25.40
   0   8  -4   10.80   25.50
   0  -8  -4    6.60   23.00
   1   8  -4   46.00   34.80
   1   8  -4   55.29   27.20
   1  -8   4   49.70   38.50
  -1  -8   4   34.80   30.10
  -1  -8   4   45.90   40.90
  -1   8  -4  100.29   36.40
   0   0  -5   -1.40    6.40
   0   0   5   -2.20    5.00
   0   0   5   -0.10    6.80
   0   0  -5    0.60    5.60
  -1   0  -5 1867.01   20.00
  -1   0   5 2118.59   21.90
   1   0   5 2083.89   36.40
   1   0  -5 2137.89   43.70
   0  -1   5 1734.13   37.50
   0   1  -5 1698.33   20.80
   0  -1  -5 1728.03   28.20
   0   1  -5 1809.72   37.50
   0  -1   5 1704.63   21.00
   0   1   5 1688.13   30.90
   1  -1   5  505.15   23.30
   1   1  -5  501.65   25.70
   1   1  -5  516.45   15.40
   1  -1   5  493.65   16.60
  -1  -1   5  503.45   28.70
  -1   1  -5  537.85   22.90
  -1  -1   5  503.75   13.40
   1   1   5  472.35   16.70
  -1   1  -5  455.75   14.50
   0  -2   5   55.89   14.60
   0  -2   5   79.69   10.80
   0   2  -5   59.39   12.20
   0   2  -5   58.19   15.70
   1  -2   5 5610.44   41.40
   1  -2   5 5418.36   76.89
   1   2  -5 5606.64   43.30
   1   2  -5 5528.95   78.89
  -1  -2   5 5759.72   44.80
  -1  -2   5 5281.77   81.19
  -1   2  -5 5307.77   70.09
  -1   2  -5 5397.66   42.30
   0  -3   5 2372.36   53.09
   0   3  -5 2280.37   30.60
   0   3  -5 2235.98   52.39
   0  -3   5 2224.68   31.20
   1  -3   5  364.86   25.60
   1  -3   5  338.97   18.80
   1   3  -5  353.26   27.00
   1   3  -5  377.66   18.80
  -1   3  -5  352.66   17.90
  -1  -3   5  338.87   18.70
  -1  -3   5  375.06   28.80
  -1   3  -5  326.67   23.60
   2   3  -5  104.09   28.00
  -2  -3   5   93.59   16.10
   0  -4   5  607.84   34.00
   0  -4   5  645.64   26.90
   0   4  -5  632.34   35.30
   0   4  -5  602.14   24.40
   1   4  -5   65.09   24.60
   1   4  -5  105.09   15.40
   1  -4   5  106.69   15.90
   1  -4   5   74.99   24.10
  -1  -4   5  107.39   16.60
  -1  -4   5   70.99   24.90
  -1   4  -5  104.19   16.00
  -1   4  -5   67.39   21.00
   2   4  -5 1411.26   29.20
   2   4  -5 1393.06   53.89
  -2  -4   5 1367.76   63.19
  -2  -4   5 1380.16   29.80
   0  -5   5  917.01   32.70
   0  -5   5  905.61   45.00
   0   5  -5  906.01   44.80
   0   5  -5  891.51   30.10
   1   5  -5   24.50   16.20
   1  -5   5   20.50   17.40
   1  -5   5   21.70   15.30
   1   5  -5   30.20   22.20
  -1   5  -5   53.69   19.30
  -1   5  -5   24.80   19.60
  -1  -5   5   24.90   21.10
  -1  -5   5   30.00   19.60
   2   5  -5  122.89   34.10
   2   5  -5  135.69   25.30
  -2  -5   5  116.29   47.20
  -2  -5   5  127.89   28.30
   0   6  -5   38.40   24.60
   0  -6   5   24.80   20.30
   0   6  -5   33.10   19.90
   0  -6   5   23.90   24.50
   1   6  -5  353.66   40.20
   1  -6   5  383.56   41.30
   1  -6   5  387.26   32.50
   1   6  -5  404.56   31.60
  -1  -6   5  358.66   30.60
  -1   6  -5  406.36   32.90
  -1  -6   5  412.16   46.00
  -1   6  -5  377.46   41.70
   2   6  -5    1.00   25.90
   2   6  -5    1.90   19.50
  -2  -6   5  -11.60   22.90
  -2  -6   5   -3.50   29.50
   3   6  -5   69.49   34.40
  -3  -6   5   65.39   25.10
   3   6   5   88.79   27.50
   0  -7   5    1.70   22.10
   0   7  -5    3.10   21.60
   0   7  -5    1.30   23.90
   0  -7   5    2.00   29.70
   1   7  -5   19.40   23.20
   1   7  -5   31.50   22.10
   1  -7   5   21.80   28.10
  -1  -7   5   23.00   29.10
  -1   7  -5   34.40   27.40
  -1  -7   5   18.20   27.90
   2   7  -5   68.89   39.20
   2   7  -5   62.59   25.20
  -2  -7   5   93.89   30.90
  -2  -7   5   72.29   39.80
  -3  -7   5   38.30   27.20
   0   0   6   16.70    7.80
   0   0  -6   21.00   10.10
   0   0  -6   17.10    7.30
   0   0   6   17.50   10.70
   1   0  -6 3400.26   58.39
  -1   0  -6 3406.96   48.00
  -1   0  -6 3223.48   29.50
  -1   0   6 3349.76   30.70
   1   0   6 3265.87   50.79
   0  -1  -6 2871.51   40.30
   0   1  -6 2973.70   52.29
   0   1   6 2900.61   45.60
   0  -1   6 2763.92   28.80
   0   1  -6 2773.82   28.50
   0  -1   6 2681.73   49.70
   1  -1   6 1194.68   36.80
   1  -1   6 1096.19   20.30
   1   1  -6 1122.59   21.70
   1   1  -6 1079.19   36.20
   1   1   6 1038.60   25.20
  -1  -1   6 1037.10   40.40
  -1  -1   6 1081.99   20.60
  -1   1  -6 1178.78   33.20
  -1   1  -6 1032.70   21.30
   0  -2   6   15.90   11.60
   0   2  -6   12.50   10.50
   0  -2   6    5.90   10.30
   0   2  -6   15.70   10.50
   1  -2   6  127.79   20.60
   1   2  -6  126.09   20.60
   1  -2   6  116.59   16.90
   1   2  -6  126.29   16.60
  -1   2  -6  120.59   18.10
  -1  -2   6  129.09   13.80
  -1   2  -6  128.79   17.90
  -1  -2   6  130.29   23.70
   0   3  -6  251.47   26.10
   0  -3   6  243.98   23.40
   0  -3   6  239.28   23.90
   0   3  -6  232.58   19.40
   1  -3   6  367.66   21.70
   1   3  -6  371.96   32.50
   1   3  -6  373.46   20.20
   1  -3   6  386.36   29.10
  -1   3  -6  380.06   21.70
  -1  -3   6  359.26   23.00
  -1   3  -6  352.36   25.40
  -1  -3   6  389.76   31.60
   2   3  -6  903.91   47.20
  -2  -3   6  855.01   26.10
   0  -4   6   81.49   20.20
   0  -4   6   74.59   22.40
   0   4  -6   97.19   16.50
   0   4  -6   70.99   23.50
   1   4  -6   45.40   22.40
   1  -4   6   39.60   15.40
   1  -4   6   31.50   13.60
   1   4  -6   56.19   15.60
  -1  -4   6   57.29   16.70
  -1   4  -6   31.20   15.60
  -1  -4   6   39.60   19.40
  -1   4  -6   66.69   17.00
   2   4  -6 3320.77   41.80
   2   4  -6 3243.58   82.39
  -2  -4   6 3345.27   44.50
  -2  -4   6 3246.98   94.19
   0   5  -6   36.40   20.60
   0   5  -6   36.00   17.60
   0  -5   6   27.90   19.90
   0  -5   6   14.80   22.10
   1  -5   6   11.60   20.50
   1  -5   6    5.60   17.00
   1   5  -6    6.80   17.10
   1   5  -6    5.50   21.20
  -1   5  -6    7.00   16.80
  -1  -5   6    1.10   19.90
  -1   5  -6   17.20   18.70
  -1  -5   6   11.00   22.50
   2   5  -6   88.29   18.90
   2   5  -6   94.29   29.20
  -2  -5   6  111.19   22.10
  -2  -5   6  114.29   34.90
   0   6  -6   -1.60   20.80
   0  -6   6    0.40   22.10
   0   6  -6   -2.20   20.40
   0  -6   6    1.50   22.70
   1  -6   6   18.40   17.50
   1  -6   6   17.60   17.20
   1   6  -6   39.00   20.50
   1   6  -6   23.60   20.90
  -1   6  -6   25.60   22.40
  -1  -6   6   25.40   25.80
  -1   6  -6   52.79   25.10
  -1  -6   6   20.70   23.70
   2   6  -6    5.60   20.30
   2   6  -6    0.90   26.60
  -2  -6   6    0.80   32.90
  -2  -6   6   -3.90   25.00
   3   6  -6   42.20   33.00
  -3  -6   6   40.50   25.60
   0  -7   6  132.99   43.50
   0   7  -6  165.28   25.90
   0   7  -6  138.49   43.40
   0  -7   6  138.59   35.80
   1   7  -6   12.40   23.40
   1   7  -6    5.00   25.40
   1  -7   6   13.20   31.60
  -1   7  -6   41.80   33.10
  -1  -7   6   11.20   30.00
  -1  -7   6   11.50   30.20
   2   7  -6   74.79   27.00
   2   7  -6   70.79   39.70
  -2  -7   6   88.59   33.30
  -2  -7   6   77.49   43.70
   0   0  -7    0.40    9.20
   0   0   7    0.60   11.30
   0   0   7   -8.80    9.90
   0   0  -7   -0.20   10.80
  -1   0   7 1338.27   23.40
   1   0  -7 1370.76   41.30
   1   0   7 1415.26   37.50
  -1   0  -7 1333.87   22.50
   1   0   7 1378.06   23.60
  -1   0  -7 1418.16   34.90
   0  -1   7  561.44   29.40
   0   1   7  598.24   28.80
   0   1  -7  622.04   29.90
   0  -1   7  587.94   23.60
   0   1  -7  579.54   19.80
   0  -1  -7  589.64   23.90
   1   1  -7  173.58   18.00
   1  -1   7  175.98   21.50
   1  -1   7  171.68   17.60
   1   1  -7  185.58   23.00
   1   1   7  165.18   17.20
   1  -1  -7  177.28   21.40
  -1   1  -7  188.68   20.00
  -1  -1   7  186.68   16.50
  -1  -1   7  176.28   29.30
  -1   1  -7  170.78   17.80
   0   2  -7  285.37   24.60
   0  -2   7  269.87   22.10
   0   2  -7  283.87   19.60
   0  -2  -7  281.47   16.50
   0  -2   7  285.57   25.40
   1  -2   7 2001.50   30.00
   1   2  -7 2034.40   30.00
   1  -2   7 2061.29   53.09
   1   2  -7 2100.69   54.99
  -1  -2   7 2080.79   32.50
  -1   2  -7 2029.00   31.70
  -1   2  -7 2041.70   48.00
  -1  -2   7 2046.80   57.99
   2   2  -7  287.27   34.30
  -2  -2   7  294.27   26.70
   0  -3   7  648.14   29.30
   0   3  -7  641.84   36.80
   0  -3   7  636.24   35.20
   0   3  -7  612.84   24.70
   1  -3   7    4.60   12.60
   1   3  -7    3.40   17.20
   1  -3   7    1.60   14.20
   1   3  -7    3.00   13.10
  -1   3  -7    2.50   13.80
  -1  -3   7    6.10   17.20
  -1   3  -7    7.40   16.10
  -1  -3   7   -9.70   18.70
   2   3  -7  209.98   33.20
  -2  -3   7  205.98   21.40
   0  -4   7  575.74   33.10
   0  -4   7  597.84   38.30
   0   4  -7  615.74   29.90
   0   4  -7  522.65   37.20
   1   4  -7   12.50   23.20
   1  -4   7   16.70   17.20
   1   4  -7   18.20   17.30
   1  -4   7   15.40   16.50
  -1   4  -7   18.70   17.30
  -1   4  -7   12.20   15.70
  -1  -4   7    9.00   19.30
  -1  -4   7   13.10   18.50
   2   4  -7  549.35   27.20
   2   4  -7  524.55   43.40
  -2  -4   7  461.55   26.40
  -2  -4   7  534.75   54.39
   0   5  -7  204.48   28.80
   0  -5   7  201.48   34.20
   0  -5   7  172.88   32.20
   0   5  -7  184.48   34.10
   1  -5   7   48.50   21.80
   1  -5   7   39.90   19.20
   1   5  -7   62.89   19.40
  -1   5  -7   52.79   20.40
  -1   5  -7   75.79   22.00
  -1  -5   7   39.50   22.30
   2   5  -7   13.80   18.60
   2   5  -7   17.40   28.00
  -2  -5   7   10.00   24.50
  -2  -5   7   13.30   28.10
   0   6  -7  137.69   23.30
   0  -6   7   89.59   25.20
   0  -6   7  106.09   34.40
   0   6  -7  102.09   36.40
   1   6  -7  271.67   34.80
   1  -6   7  242.68   41.00
   1  -6   7  242.98   31.90
   1   6  -7  242.68   43.00
  -1   6  -7  194.08   38.40
  -1  -6   7  189.48   32.90
  -1  -6   7  266.37   47.30
   2   6  -7    9.30   34.30
   2   6  -7    9.60   23.10
  -2  -6   7   12.10   25.10
  -2  -6   7   16.40   35.40
   0   7  -7    0.10   27.40
   0  -7   7    0.60   23.70
   0   7  -7    1.60   25.60
   0  -7   7   11.40   29.20
   1   7  -7    2.80   24.70
   1  -7   7    3.00   17.30
   1   7  -7    2.10   24.30
  -1   7  -7   28.80   33.40
  -1  -7   7   -1.30   32.20
  -1  -7   7    7.00   31.30
  -1   7  -7    5.60   24.20
   0   0  -8   -2.00   11.20
   0   0   8   -2.20   15.70
   0   0   8   -2.40   12.10
   0   0  -8   -4.60   13.10
  -1   0  -8  195.18   19.30
   1   0   8  182.08   21.80
  -1   0  -8  193.38   21.30
   1   0  -8  181.48   23.70
  -1   0   8  174.98   18.30
   1   0   8  168.68   19.10
   2   0   8  321.57   37.30
   0   1  -8   73.69   22.60
   0  -1   8   75.59   15.70
   0  -1  -8   71.19   19.00
   0  -1   8   70.29   21.90
   0   1  -8   87.19   13.70
   0   1   8   78.49   24.30
   1  -1   8   61.79   22.50
   1  -1   8   81.09   15.10
   1   1  -8   55.59   23.20
   1   1  -8   54.89   16.00
   1   1   8   58.89   18.10
   1  -1  -8   64.59   22.40
  -1   1  -8   58.49   20.20
  -1  -1   8   74.29   22.50
  -1  -1   8   81.19   14.80
  -1   1  -8   71.59   14.20
   2   1   8  216.58   22.00
   0  -2   8  161.38   25.00
   0   2  -8  174.08   26.90
   0   2  -8  171.68   21.70
   0  -2  -8  167.68   19.70
   0  -2   8  170.98   28.60
   1  -2   8  564.84   24.00
   1   2  -8  560.84   23.50
   1  -2   8  562.84   34.30
   1   2  -8  557.54   35.80
   1  -2  -8  574.14   29.80
  -1   2  -8  572.74   31.70
  -1  -2   8  575.54   40.20
  -1  -2   8  592.84   28.30
   1   2   8  555.94   24.10
  -1   2  -8  572.94   25.00
   2   2  -8  240.98   35.00
  -2  -2   8  283.17   24.00
   2   2   8  264.57   23.20
   0   3  -8  367.46   25.40
   0  -3   8  362.36   32.90
   0  -3   8  351.36   32.90
   0   3  -8  339.97   32.80
   1   3  -8  109.59   18.20
   1  -3   8  110.09   18.10
   1   3  -8   76.49   29.10
   1  -3   8   86.99   26.70
  -1   3  -8  101.19   19.30
  -1   3  -8   78.09   23.10
  -1  -3   8   72.69   30.40
  -1  -3   8  132.69   21.50
  -2  -3   8 1503.65   34.80
   0  -4   8    0.60   15.40
   0  -4   8   -0.30   25.50
   0   4  -8    1.50   19.20
   0   4  -8    2.40   17.70
   1  -4   8   78.69   19.10
   1   4  -8   85.29   20.10
   1   4  -8   62.19   25.00
   1  -4   8   67.69   28.00
  -1  -4   8   92.89   24.70
  -1   4  -8   69.69   21.50
  -1  -4   8   60.29   22.80
  -1   4  -8   86.39   21.00
   2   4  -8    5.90   17.30
   2   4  -8    7.10   24.60
  -2  -4   8    7.40   20.20
  -2  -4   8    4.50   28.50
   0  -5   8   66.99   26.40
   0   5  -8  118.99   22.30
   0  -5   8   85.49   31.10
   0   5  -8   85.99   26.70
   1   5  -8   78.69   33.50
   1  -5   8   83.59   33.70
   1   5  -8  109.09   23.90
   1  -5   8   74.29   19.60
  -1   5  -8   82.49   25.60
  -1  -5   8   72.39   26.30
  -1   5  -8  113.99   25.00
  -1  -5   8   35.90   25.80
   2   5  -8  275.77   33.80
   2   5  -8  274.57   47.60
  -2  -5   8  197.18   32.30
  -2  -5   8  264.97   55.19
   0   6  -8   74.89   24.50
   0  -6   8   68.49   29.00
   0  -6   8   44.40   24.40
   0   6  -8   75.99   29.40
   1  -6   8   27.40   25.20
   1   6  -8   24.20   25.30
   1   6  -8   32.30   24.30
   1  -6   8   29.30   18.50
  -1   6  -8   31.50   27.80
  -1  -6   8    5.60   25.40
  -1  -6   8   22.30   28.10
  -1   6  -8   18.50   21.40
   2   6  -8   25.50   35.00
   2   6  -8   22.20   23.20
  -2  -6   8   25.00   38.40
  -2  -6   8   10.90   29.00
   0   0   9   -3.20   15.20
   0   0  -9  -17.20   16.00
   0   0  -9   -2.50   15.40
   1   0  -9  621.44   36.40
  -1   0   9  613.24   26.00
  -1   0  -9  593.24   23.50
  -1   0  -9  638.64   31.50
   1   0   9  588.84   32.30
   2   0   9  531.75   32.80
   0  -1   9  237.48   30.00
   0  -1  -9  246.58   26.70
   0  -1   9  238.28   29.80
   0   1   9  245.98   32.30
   0   1  -9  234.68   28.30
   0   1  -9  231.58   22.10
   1  -1   9 1165.98   29.30
   1   1  -9 1143.99   30.90
   1  -1   9 1217.48   43.70
   1   1  -9 1155.18   47.90
  -1   1  -9 1244.58   42.10
  -1  -1   9 1196.58   56.49
   1  -1  -9 1242.58   42.90
  -1   1  -9 1233.88   30.80
   1   1   9 1177.88   37.30
  -1  -1   9 1244.48   34.00
   2  -1   9  144.79   28.10
   2   1   9  132.69   26.30
   0   2  -9  653.53   42.70
   0  -2   9  634.64   36.00
   0   2  -9  633.04   29.00
   0  -2   9  609.14   39.10
   0  -2  -9  676.43   29.80
   1  -2   9  188.58   31.40
   1   2  -9  190.78   32.10
   1  -2   9  187.58   24.30
   1   2  -9  170.28   25.40
  -1  -2   9  188.18   38.20
  -1   2  -9  175.78   26.60
  -1  -2   9  171.48   26.50
   1   2   9  173.58   22.30
  -1   2  -9  201.38   26.70
   1  -2  -9  185.88   26.30
   2   2  -9  605.34   48.40
   2  -2   9  660.03   42.30
   2   2   9  580.84   27.60
  -2   2  -9  717.93   38.60
  -2  -2   9  599.64   30.00
   0  -3   9  185.58   30.70
   0  -3   9  173.58   33.00
   0   3  -9  171.48   29.00
   0   3  -9  163.48   31.40
   1  -3   9  629.44   44.90
   1   3  -9  593.04   44.70
  -1  -3   9  574.24   33.90
   1  -3  -9  579.04   32.30
  -1   3  -9  635.04   39.40
  -1  -3   9  593.04   47.60
   2   3  -9  188.08   36.40
  -2  -3   9  201.58   26.00
   0   4  -9  270.27   31.00
   0  -4   9  270.07   36.90
   0   4  -9  254.87   37.50
   1  -4   9   24.00   22.60
   1   4  -9   17.40   24.30
   1  -4   9   27.30   20.60
   1   4  -9   20.10   19.30
  -1   4  -9   35.90   26.30
  -1  -4   9   23.50   24.20
  -1  -4   9   32.80   25.90
  -1   4  -9   16.50   17.60
   2   4  -9   64.69   27.80
   2   4  -9   53.59   20.20
  -2  -4   9   67.49   26.00
  -2  -4   9   92.39   39.80
   0   5  -9   50.99   25.10
   0  -5   9   33.00   25.50
   0  -5   9   73.99   29.90
   0   5  -9   74.99   23.60
   1  -5   9  319.67   41.00
   1  -5   9  315.47   34.00
   1   5  -9  274.17   38.20
   1   5  -9  287.37   40.70
  -1  -5   9  351.36   48.50
  -1   5  -9  392.06   44.20
  -1   5  -9  310.57   39.40
   2   5  -9  188.88   33.70
   2   5  -9  144.49   47.30
  -2  -5   9  150.08   30.20
  -2  -5   9  165.18   59.19
   0  -6   9    2.70   25.40
   0   6  -9    1.80   25.30
   0  -6   9   -0.20   25.90
   0   6  -9   -0.60   24.10
   1   6  -9   15.00   22.20
   1  -6   9    9.50   20.30
  -1  -6   9    1.00   30.30
  -1   6  -9   19.20   44.60
  -1  -6   9   17.60   32.40
  -1   6  -9   11.30   22.30
   0   0 -10   25.20   18.40
   0   0  10   36.70   20.50
   0   0 -10   39.70   20.20
  -1   0  10  540.55   32.60
  -1   0 -10  531.25   32.90
  -1   0 -10  517.55   26.90
   1   0  10  522.15   35.90
   1   0 -10  534.65   38.40
   2   0  10  161.48   27.00
   0  -1  10 1361.26   42.20
   0   1 -10 1305.87   33.90
   0  -1  10 1245.68   52.79
   0   1 -10 1328.57   53.49
   0  -1 -10 1341.07   46.20
   0   1  10 1287.27   53.79
   1  -1  10  308.67   28.80
   1  -1  10  337.57   33.00
   1   1 -10  315.87   37.40
   1   1 -10  310.67   29.10
  -1   1 -10  324.37   31.60
  -1   1 -10  327.57   27.80
  -1  -1  10  321.57   34.90
  -1  -1  10  323.77   46.50
   1   1  10  335.47   31.40
   1  -1 -10  338.27   33.20
   2  -1  10   73.99   27.50
   2   1  10   72.19   26.10
   0  -2  10  116.89   34.40
   0   2 -10  126.89   20.10
   0   2 -10  120.09   34.40
   0  -2 -10  117.39   24.70
   0  -2  10  103.29   29.80
   1   2 -10   88.69   22.40
   1   2 -10   96.19   28.00
   1  -2  10   77.29   30.40
   1  -2  10   87.79   20.00
   1   2  10   67.29   25.00
  -1   2 -10   77.89   21.20
  -1   2 -10   67.19   25.80
  -1  -2  10   71.19   29.70
  -1  -2  10   93.09   26.30
   1  -2 -10   75.89   25.60
   2  -2  10   58.89   22.80
   2   2 -10   58.69   28.70
   2   2  10   52.69   17.20
  -2   2 -10   81.19   22.00
  -2  -2  10   59.29   19.90
   0   3 -10   11.90   21.80
   0  -3  10   -2.60   32.50
   0  -3  10   13.40   20.40
   0   3 -10   10.10   19.40
   1  -3  10   20.60   21.10
   1  -3  10   13.00   18.00
   1   3 -10   13.10   23.10
   1   3 -10   14.90   20.60
  -1   3 -10   19.40   24.30
  -1  -3  10   18.20   27.10
  -1  -3  10    8.40   29.50
  -1   3 -10   15.50   16.40
   1  -3 -10   16.60   16.30
   2   3 -10    3.30   24.20
   2  -3  10    9.90   23.20
  -2  -3  10    0.10   24.40
  -2   3 -10   32.60   23.40
   0   4 -10   11.50   23.10
   0  -4  10    4.00   30.30
   0  -4  10   12.40   22.70
   0   4 -10   15.10   22.20
   1  -4  10  107.19   25.30
   1   4 -10  116.19   22.10
   1   4 -10  105.29   39.50
   1  -4  10  107.39   34.80
  -1  -4  10  109.19   27.90
  -1   4 -10  120.39   27.10
  -1  -4  10   99.49   40.70
  -1   4 -10   96.89   29.70
   2   4 -10   41.70   28.10
   2   4 -10   42.00   24.20
  -2  -4  10   48.90   30.70
  -2  -4  10   59.49   41.00
   0   5 -10   21.50   24.60
   0   5 -10    5.80   23.70
   0  -5  10   13.70   26.30
   0  -5  10    8.90   25.00
   1  -5  10   59.19   27.90
   1   5 -10   39.00   23.00
   1  -5  10   56.79   23.80
   1   5 -10   58.79   24.50
  -1   5 -10   54.89   27.60
  -1   5 -10   43.80   25.60
  -1  -5  10   -3.70   28.40
  -1  -5  10   52.29   31.30
   2   5 -10   33.40   34.30
  -2  -5  10   26.50   30.70
   0   0 -11   -3.00   20.20
   0   0  11    0.20   21.20
   0   0  11  -14.80   29.50
   0   0 -11   -1.40   21.20
  -1   0 -11    1.30   16.20
   1   0  11   -0.30   21.80
   1   0  11    0.30   17.10
   1   0 -11   -2.30   20.70
  -1   0  11   -3.30   27.80
   2   0  11   16.70   18.00
   0  -1 -11   -0.90   18.00
   0  -1  11    3.20   21.70
   0  -1  11   -4.70   34.40
   0   1 -11    4.70   20.50
   0   1 -11   -0.30   23.20
   0   1  11    6.10   27.20
   1   1 -11  263.77   39.50
   1   1 -11  256.87   31.60
   1  -1  11  283.17   36.10
   1  -1  11  270.67   32.90
   1  -1 -11  266.67   33.00
  -1  -1  11  252.47   40.80
  -1   1 -11  282.07   33.00
   1   1  11  281.97   35.10
  -1   1 -11  273.07   31.50
  -1  -1  11  265.17   53.29
   2  -1  11  294.27   35.90
   2   1 -11  272.77   42.60
  -2  -1  11  275.87   36.60
   2   1  11  282.87   32.10
  -2   1 -11  319.77   29.30
   0  -2  11   54.29   28.00
   0  -2 -11   58.29   20.10
   0   2 -11   46.90   25.40
   0  -2  11   47.20   35.20
   0   2 -11   47.00   23.10
   1   2 -11  272.97   42.10
   1  -2  11  273.47   37.10
   1  -2  11  277.27   35.80
  -1   2 -11  267.17   33.60
   1  -2 -11  273.37   32.50
  -1  -2  11  270.87   52.19
   1   2  11  266.77   34.80
  -1   2 -11  259.77   34.40
  -1  -2  11  267.07   43.20
   2  -2  11    9.10   23.00
   2   2 -11    1.60   23.80
  -2   2 -11   43.60   21.10
   2   2  11    3.20   18.40
  -2  -2  11    5.00   21.90
   0   3 -11  202.08   34.00
   0   3 -11  212.18   41.40
   0  -3  11  211.08   43.20
   1   3 -11   36.40   27.20
   1   3 -11   38.70   25.20
   1  -3  11   38.90   24.70
   1  -3  11   40.10   24.90
  -1  -3  11   28.90   32.60
  -1  -3  11   30.40   33.00
  -1   3 -11   30.40   22.20
  -1   3 -11   39.10   23.60
   1  -3 -11   36.30   18.50
   2   3 -11  121.99   42.00
   2  -3  11  128.89   38.60
  -2   3 -11  180.28   33.30
  -2  -3  11  118.79   32.20
   0   4 -11  109.39   37.20
   0  -4  11   45.00   33.00
   0   4 -11  128.59   25.70
   0  -4  11  126.19   42.70
   1   4 -11  141.89   40.20
   1  -4  11  194.18   30.20
   1  -4  11  148.29   40.40
   1   4 -11  187.88   40.90
  -1  -4  11  164.58   50.29
  -1   4 -11  192.78   40.80
  -1   4 -11  162.38   34.80
   2  -4  11   13.70   27.20
   2   4 -11    2.40   27.60
   2   4 -11    9.00   29.20
  -2  -4  11   11.00   40.80
  -2  -4  11   -3.10   32.60
   0   5 -11   -1.20   24.10
   0  -5  11    2.70   28.50
   1  -5  11    2.30   27.90
   1   5 -11   -2.50   36.40
  -1   5 -11    6.70   24.70
  -1  -5  11   -3.70   35.80
   0   0 -12 3364.56   80.79
   0   0  12 3207.18   88.59
  -1   0 -12   36.00   21.00
  -1   0 -12   35.90   22.40
   1   0  12   54.69   25.70
   1   0  12   49.70   25.10
   1   0 -12   42.90   26.30
  -1   0  12   22.80   29.60
   2   0  12   -1.70   18.80
   0  -1  12   80.29   29.00
   0   1 -12   78.69   27.90
   0  -1  12   83.69   40.30
   0   1 -12   42.00   26.60
   0  -1 -12   79.09   32.80
   1   1 -12  447.66   38.90
   1  -1  12  482.15   42.90
   1   1 -12  441.36   47.70
   1  -1  12  454.35   36.90
  -1   1 -12  454.95   36.60
  -1  -1  12  479.55   47.90
   1   1  12  435.56   39.80
  -1  -1  12  456.25   68.69
  -1   1 -12  469.55   41.50
   1  -1 -12  440.26   40.80
   2   1 -12    0.90   25.20
   2  -1  12    0.30   21.70
  -2  -1  12    3.80   27.50
  -2   1 -12   16.30   23.60
   2   1  12    1.80   20.40
   0   2 -12  112.19   30.20
   0   2 -12  122.89   40.60
   0  -2  12   75.89   39.30
   0  -2  12  127.59   41.80
   0  -2 -12  120.19   30.50
   1   2 -12   58.69   32.10
   1  -2  12   80.79   27.70
   1   2 -12   79.09   30.10
   1  -2  12  126.39   31.20
  -1  -2  12   88.79   38.10
  -1   2 -12   67.39   25.80
   1   2  12  104.29   29.50
  -1  -2  12   87.59   35.40
   1  -2 -12   75.29   25.50
  -1   2 -12   80.09   26.00
   2  -2  12    6.10   22.10
   2   2 -12    0.40   26.90
  -2   2 -12   30.90   27.10
  -2  -2  12   -3.60   33.20
   2   2  12    3.70   19.60
   0   3 -12   20.40   27.30
   0   3 -12   24.80   24.80
   0  -3  12   22.10   26.80
   0  -3  12   -3.90   37.30
   1   3 -12    4.10   29.40
   1  -3  12    3.10   29.10
   1  -3  12    3.00   25.40
   1   3 -12    1.50   22.80
  -1   3 -12    0.80   20.30
  -1   3 -12    8.40   26.50
  -1  -3  12   -7.60   35.70
  -1  -3  12    3.10   36.80
   1  -3 -12   -0.90   16.90
   2  -3  12   73.09   29.60
   2   3 -12   58.19   35.20
  -2  -3  12    8.50   43.30
  -2   3 -12   69.49   29.90
   0   4 -12   -4.10   24.10
   0   4 -12    5.80   25.60
   0  -4  12   -0.80   26.20
   0  -4  12   -3.30   32.90
   1   4 -12    9.50   21.80
   1  -4  12   16.30   29.80
   1  -4  12   13.80   28.00
   1   4 -12   12.70   30.20
  -1  -4  12   13.90   40.70
  -1  -4  12  -11.80   37.00
  -1   4 -12   12.50   23.70
  -1   4 -12   26.80   30.20
   0   0 -13   -1.70   22.60
   0   0 -13    3.10   25.40
   0   0  13    0.80   32.10
   1   0 -13   13.90   24.90
   1   0  13   14.40   29.30
  -1   0  13   -9.80   34.30
  -1   0 -13   12.30   22.30
  -1   0 -13   11.90   23.50
   2   0  13   41.20   25.10
  -2   0 -13   26.70   23.70
   0  -1  13    6.70   28.00
   0   1 -13    0.90   29.70
   0  -1  13   -8.90   38.30
   0   1 -13    2.20   23.90
   0  -1 -13    4.40   22.30
   1  -1  13   22.80   26.80
   1   1 -13   23.80   27.30
   1  -1  13   28.40   31.00
  -1   1 -13   28.50   22.70
   1  -1 -13   21.50   25.90
  -1  -1  13    5.40   37.90
  -1   1 -13   28.50   27.20
   1   1  13   21.40   26.10
   2   1 -13   41.50   30.80
   2  -1  13   51.69   27.50
  -2  -1  13   40.20   35.80
   2   1  13   43.40   23.50
  -2   1 -13   36.00   23.90
   0   2 -13   31.90   25.90
   0   2 -13   17.80   31.70
   0  -2 -13   31.70   21.40
   0  -2  13   32.50   31.00
   0  -2  13   21.40   41.60
   1  -2  13  132.09   33.70
   1   2 -13   86.59   32.30
   1   2 -13   68.09   34.40
   1  -2  13  108.59   41.60
  -1   2 -13   99.09   31.30
   1   2  13  114.59   37.50
   1  -2 -13   87.89   36.50
  -1   2 -13  101.99   31.80
  -1  -2  13  111.49   44.00
  -1  -2  13  107.99   43.70
   2  -2  13   25.10   28.40
   2   2 -13   19.80   29.40
  -2   2 -13   56.99   29.30
   2   2  13   20.50   27.30
  -2  -2  13   23.60   45.10
   1  -3  13   14.40   31.50
   1  -3  13   10.80   33.80
  -1  -3  13   10.50   40.40
  -1   3 -13   14.60   29.60
   0   0 -14   22.80   28.50
   0   0 -14   29.20   24.80
   0   0  14   46.50   41.30

_computing_structure_solution     'SHELXT 2014/4 (Sheldrick, 2014)'
;
_shelx_hkl_checksum               3274
_olex2_submission_special_instructions 'No special instructions were received'
# start Validation Reply Form
_vrf_STRVA01_pyridine_a
;
PROBLEM: Chirality of atom sites is inverted?
RESPONSE: The absolute structure was not determined. It can not
reliably be determined at HP.
;
_vrf_PLAT029_pyridine2_final
;
PROBLEM: _diffrn_measured_fraction_theta_full value Low .      0.517 Why?  
RESPONSE: This is a result of shading of the detector by the body of the DAC.
;
_vrf_PLAT340_pyridine2_final
;
PROBLEM: Low Bond Precision on  C-C Bonds ...............    0.00625 Ang.  
RESPONSE: Noted, no action taken.
;
_vrf_PLAT907_pyridine2_final
;
PROBLEM: Flack x > 0.5, Structure Needs to be Inverted? .      10.00 Check 
RESPONSE: The absolute structure was not determined. It can not
reliably be determined at HP.
;
_vrf_PLAT913_pyridine2_final
;
PROBLEM: Missing # of Very Strong Reflections in FCF ....         12 Note  
RESPONSE: This is a result of shading of the detector by the body of the DAC.
;
_vrf_PLAT089_pyridine2_final
;
PROBLEM: Poor Data / Parameter Ratio (Zmax < 18) ........       4.75 Note  
RESPONSE: Common in HP experiments due to low data
completeness. Noted, no action taken.
;
_vrf_PLAT911_pyridine2_final
;
PROBLEM: Missing FCF Refl Between Thmin & STh/L=    0.600        103 Report
RESPONSE: This is a result of shading of the detector by the body of the DAC.
;
_vrf_PLAT915_pyridine2_final
;
PROBLEM: No Flack x Check Done: Low Friedel Pair Coverage         45 %     
RESPONSE: The absolute structure was not determined. It can not
reliably be determined at HP.
;
# end Validation Reply Form


data_pyridine3_final
_audit_creation_date              2017-11-13
_audit_creation_method
;
Olex2 1.2
(compiled 2017.08.10 svn.r3458 for OlexSys, GUI svn.r5381)
;
_shelx_SHELXL_version_number      '2014/7'
_publ_contact_author_address      'The Advanced Light Source 12.2.2.'
_publ_contact_author_email        'ngiordano@lbl.gov'
_publ_contact_author_id_orcid     'orcid.org/0000-0001-9518-1251'
_publ_contact_author_name         'Nico Giordano'
_publ_contact_author_phone        ?
_publ_section_references
;
Dolomanov, O.V., Bourhis, L.J., Gildea, R.J, Howard, J.A.K. & Puschmann, H.
 (2009), J. Appl. Cryst. 42, 339-341.

Sheldrick, G.M. (2008). Acta Cryst. A64, 112-122.

Sheldrick, G.M. (2015). Acta Cryst. A71, 3-8.
;
_publ_section_acknowledgements
;
This research used resources of the Advanced
Light Source, which is a DOE Office of Science
User Facility under contract no. DE-AC02-05CH11231.
Beamline 12.2.2. is partially supported by COMPRES, 
the Consortium for Materials Properties Research in Earth 
Sciences under NSF Cooperative Agreement EAR 11-57758.
;
_chemical_name_common             ?
_chemical_name_systematic         'Pyridine III'
_chemical_formula_moiety          'C5 H5 N'
_chemical_formula_sum             'C5 H5 N'
_chemical_formula_weight          79.10
_chemical_absolute_configuration  ?
_chemical_melting_point           ?
loop_
  _atom_type_symbol
  _atom_type_description
  _atom_type_scat_dispersion_real
  _atom_type_scat_dispersion_imag
  _atom_type_scat_source
 'C' 'C' 0.0010 0.0010 'International Tables Vol C Tables 4.2.6.8 and 6.1.1.4'
 'H' 'H' 0.0000 0.0000 'International Tables Vol C Tables 4.2.6.8 and 6.1.1.4'
 'N' 'N' 0.0020 0.0010 'International Tables Vol C Tables 4.2.6.8 and 6.1.1.4'

_shelx_space_group_comment
;
The symmetry employed for this shelxl refinement is uniquely defined
by the following loop, which should always be used as a source of
symmetry information in preference to the above space-group names.
They are only intended as comments.
;
_space_group_crystal_system       'tetragonal'
_space_group_IT_number            92
_space_group_name_H-M_alt         'P 41 21 2'
_space_group_name_Hall            'P 4abw 2nw'
loop_
  _space_group_symop_operation_xyz
 'x, y, z'
 '-y+1/2, x+1/2, z+1/4'
 '-x, -y, z+1/2'
 'y+1/2, -x+1/2, z+3/4'
 'x+1/2, -y+1/2, -z+3/4'
 '-x+1/2, y+1/2, -z+1/4'
 'y, x, -z'
 '-y, -x, -z+1/2'

_cell_length_a                    5.4053(4)
_cell_length_b                    5.4053(4)
_cell_length_c                    13.4853(14)
_cell_angle_alpha                 90
_cell_angle_beta                  90
_cell_angle_gamma                 90
_cell_volume                      394.00(7)
_cell_formula_units_Z             4
_cell_measurement_reflns_used     1185
_cell_measurement_temperature     293 #1.7GPa
_cell_measurement_theta_max       19.512
_cell_measurement_theta_min       2.833
_shelx_estimated_absorpt_T_max    0.996
_shelx_estimated_absorpt_T_min    0.985
_exptl_absorpt_coefficient_mu     0.044
_exptl_absorpt_correction_T_max   0.7447
_exptl_absorpt_correction_T_min   0.5853
_exptl_absorpt_correction_type    multi-scan
_exptl_absorpt_process_details
;
SADABS-2016/2 (Bruker,2016/2) was used for absorption correction. 
wR2(int) was 0.1460 before and 0.0858 after correction. The Ratio of 
minimum to maximum transmission is 0.7860. The \l/2 correction factor is 
not present.
;
_exptl_absorpt_special_details    ?
_exptl_crystal_colour             colourless
_exptl_crystal_colour_primary     colourless
_exptl_crystal_density_diffrn     1.333
_exptl_crystal_density_meas       ?
_exptl_crystal_density_method     ?
_exptl_crystal_description        irregular
_exptl_crystal_F_000              168
_exptl_crystal_preparation        ?
_exptl_crystal_recrystallization_method
;
Grown in-situ at 1.55 GPa. Heated to ca. 130 C and cooled to room temp. 
This process was cycled until only a few large cyrstals remained. 
No hydrostatic medium was used.
;
_exptl_crystal_size_max           0.35
_exptl_crystal_size_mid           0.35
_exptl_crystal_size_min           0.1
_exptl_transmission_factor_max    ?
_exptl_transmission_factor_min    ?
_diffrn_reflns_av_R_equivalents   0.0613
_diffrn_reflns_av_unetI/netI      0.0459
_diffrn_reflns_Laue_measured_fraction_full 0.772
_diffrn_reflns_Laue_measured_fraction_max 0.762
_diffrn_reflns_limit_h_max        6
_diffrn_reflns_limit_h_min        -6
_diffrn_reflns_limit_k_max        6
_diffrn_reflns_limit_k_min        -6
_diffrn_reflns_limit_l_max        13
_diffrn_reflns_limit_l_min        -13
_diffrn_reflns_number             1328
_diffrn_reflns_point_group_measured_fraction_full 0.805
_diffrn_reflns_point_group_measured_fraction_max 0.797
_diffrn_reflns_theta_full         17.311
_diffrn_reflns_theta_max          18.055
_diffrn_reflns_theta_min          2.833
_diffrn_ambient_temperature       293
_diffrn_detector_area_resol_mean  10.42
_diffrn_measured_fraction_theta_full 0.772
_diffrn_measured_fraction_theta_max 0.762
_diffrn_measurement_device_type   'Perkin-Elmer a-Si Detector'
_diffrn_measurement_method        '\f shutterless scans'
_diffrn_radiation_monochromator   'silicon 111'
_diffrn_radiation_type            'synchrotron'
_diffrn_radiation_wavelength      0.49594
_diffrn_source
;
Advanced Light Source, station 12.2.2
;
_diffrn_special_details           ?
_diffrn_standards_number          0
_reflns_Friedel_coverage          0.516
_reflns_Friedel_fraction_full     0.883
_reflns_Friedel_fraction_max      0.874
_reflns_number_gt                 297
_reflns_number_total              326
_reflns_special_details
;
 Reflections were merged by SHELXL according to the crystal
 class for the calculation of statistics and refinement.
 
 _reflns_Friedel_fraction is defined as the number of unique
 Friedel pairs measured divided by the number that would be
 possible theoretically, ignoring centric projections and
 systematic absences.
;
_reflns_threshold_expression      'I > 2\s(I)'
_computing_cell_refinement        'SAINT V8.38A Bruker-AXS, Madison WI'
_computing_data_collection        'SAINT V8.38A Bruker-AXS, Madison WI'
_computing_data_reduction         'SAINT V8.38A Bruker-AXS, Madison WI'
_computing_molecular_graphics     'Olex2 (Dolomanov et al., 2009)'
_computing_publication_material   'Olex2 (Dolomanov et al., 2009)'
_computing_structure_refinement   'XL (Sheldrick, 2008)'
_computing_structure_solution     'XT (Sheldrick, 2015)'
_refine_diff_density_max          0.248
_refine_diff_density_min          -0.305
_refine_diff_density_rms          0.081
_refine_ls_abs_structure_details
;
 Flack x determined using 87 quotients [(I+)-(I-)]/[(I+)+(I-)]
 (Parsons, Flack and Wagner, Acta Cryst. B69 (2013) 249-259).
;
_refine_ls_abs_structure_Flack    -10.0(10)
_refine_ls_extinction_coef        7.3(16)
_refine_ls_extinction_expression  'Fc^*^=kFc[1+0.001xFc^2^\l^3^/sin(2\q)]^-1/4^'
_refine_ls_extinction_method      'SHELXL-2014/7 (Sheldrick 2014'
_refine_ls_goodness_of_fit_ref    1.137
_refine_ls_hydrogen_treatment     constr
_refine_ls_matrix_type            full
_refine_ls_number_parameters      30
_refine_ls_number_reflns          326
_refine_ls_number_restraints      0
_refine_ls_R_factor_all           0.0786
_refine_ls_R_factor_gt            0.0755
_refine_ls_restrained_S_all       1.137
_refine_ls_shift/su_max           0.000
_refine_ls_shift/su_mean          0.000
_refine_ls_structure_factor_coef  Fsqd
_refine_ls_weighting_details
'w=1/[\s^2^(Fo^2^)+(0.1400P)^2^] where P=(Fo^2^+2Fc^2^)/3'
_refine_ls_weighting_scheme       calc
_refine_ls_wR_factor_gt           0.1864
_refine_ls_wR_factor_ref          0.1956
_refine_special_details
;
H-atoms were found by Fourier difference but did not settle on
refinment. Instead, they were constrained geometrically and refined
as riding. Data were truncated at 0.8 angstrom by the SHEL command,
this was determined to be the limit of the detector. Bad reflections
on the edge of detector were omitted,as were diamond reflections.
;
_olex2_refinement_description
;
1. Fixed Uiso
 At 1.2 times of:
  All C(H) groups
2.a Aromatic/amide H refined with riding coordinates:
 C2(H2), C3(H3), C4(H4)
;
_atom_sites_solution_hydrogens    geom
_atom_sites_solution_primary      dual
_atom_sites_solution_secondary    ?
loop_
  _atom_site_label
  _atom_site_type_symbol
  _atom_site_fract_x
  _atom_site_fract_y
  _atom_site_fract_z
  _atom_site_U_iso_or_equiv
  _atom_site_adp_type
  _atom_site_occupancy
  _atom_site_site_symmetry_order
  _atom_site_calc_flag
  _atom_site_refinement_flags_posn
  _atom_site_refinement_flags_adp
  _atom_site_refinement_flags_occupancy
  _atom_site_disorder_assembly
  _atom_site_disorder_group
 N1 N 0.5586(5) 0.5586(5) 0.5000 0.0572(18) Uani 1 2 d S T P . .
 C2 C 0.3609(6) 0.5834(6) 0.4409(3) 0.0496(15) Uani 1 1 d . . . . .
 H2 H 0.3444 0.7225 0.4009 0.059 Uiso 1 1 calc R . . . .
 C3 C 0.1831(6) 0.4025(7) 0.4398(3) 0.0508(14) Uani 1 1 d . . . . .
 H3 H 0.0481 0.4169 0.3974 0.061 Uiso 1 1 calc R . . . .
 C4 C 0.2029(5) 0.2029(5) 0.5000 0.0475(16) Uani 1 2 d S T P . .
 H4 H 0.0812 0.0812 0.5000 0.057 Uiso 1 2 calc RS T P . .

loop_
  _atom_site_aniso_label
  _atom_site_aniso_U_11
  _atom_site_aniso_U_22
  _atom_site_aniso_U_33
  _atom_site_aniso_U_23
  _atom_site_aniso_U_13
  _atom_site_aniso_U_12
 N1 0.0557(19) 0.0557(19) 0.060(5) -0.0042(15) 0.0042(15) -0.0088(17)
 C2 0.055(2) 0.040(2) 0.053(3) 0.0076(13) 0.0040(13) 0.0084(11)
 C3 0.0407(19) 0.063(2) 0.049(4) -0.0105(16) -0.0028(13) 0.0078(12)
 C4 0.0471(19) 0.0471(19) 0.048(4) -0.0093(15) 0.0093(15) -0.0071(16)

_geom_special_details
;
 All esds (except the esd in the dihedral angle between two l.s. planes)
 are estimated using the full covariance matrix.  The cell esds are taken
 into account individually in the estimation of esds in distances, angles
 and torsion angles; correlations between esds in cell parameters are only
 used when they are defined by crystal symmetry.  An approximate (isotropic)
 treatment of cell esds is used for estimating esds involving l.s. planes.
;
loop_
  _geom_bond_atom_site_label_1
  _geom_bond_atom_site_label_2
  _geom_bond_distance
  _geom_bond_site_symmetry_2
  _geom_bond_publ_flag
 N1 C2 1.340(4) . ?
 N1 C2 1.340(4) 7_556 ?
 C2 H2 0.9300 . ?
 C2 C3 1.372(6) . ?
 C3 H3 0.9300 . ?
 C3 C4 1.354(4) . ?
 C4 C3 1.354(4) 7_556 ?
 C4 H4 0.9300 . ?

loop_
  _geom_angle_atom_site_label_1
  _geom_angle_atom_site_label_2
  _geom_angle_atom_site_label_3
  _geom_angle
  _geom_angle_site_symmetry_1
  _geom_angle_site_symmetry_3
  _geom_angle_publ_flag
 C2 N1 C2 120.9(4) . 7_556 ?
 N1 C2 H2 120.2 . . ?
 N1 C2 C3 119.6(3) . . ?
 C3 C2 H2 120.2 . . ?
 C2 C3 H3 119.8 . . ?
 C4 C3 C2 120.4(3) . . ?
 C4 C3 H3 119.8 . . ?
 C3 C4 C3 119.0(4) 7_556 . ?
 C3 C4 H4 120.5 . . ?
 C3 C4 H4 120.5 7_556 . ?

_shelx_res_file
;
    pyridine3_final.res created by SHELXL-2014/7

TITL pyridine3_final_a.res in P4(3)2(1)2
REM Old TITL Pyridine3_Final in P41212 #92
REM SHELXT solution in P4(3)2(1)2
REM R1 0.174, Rweak 0.021, Alpha 0.004, Orientation as input
REM Flack x = -9.990 ( 9.990 ) from Parsons' quotients
REM Formula found by SHELXT: C3
CELL 0.49594 5.4053 5.4053 13.4853 90 90 90
ZERR 4 0.0004 0.0004 0.0014 0 0 0
LATT -1
SYMM 0.5-Y,0.5+X,0.25+Z
SYMM -X,-Y,0.5+Z
SYMM 0.5+Y,0.5-X,0.75+Z
SYMM 0.5+X,0.5-Y,0.75-Z
SYMM 0.5-X,0.5+Y,0.25-Z
SYMM +Y,+X,-Z
SYMM -Y,-X,0.5-Z
SFAC C H N
DISP C 0.001 0.001 6.243
DISP H -0 0 0.608
DISP N 0.002 0.001 9.325
UNIT 20 20 4

L.S. 10
PLAN  20
SIZE 0.1 0.35 0.35
TEMP 19.85
BOND $H
LIST 4
fmap 2
ACTA
SHEL 999 0.8
OMIT 2 2 1
OMIT 1 1 3
OMIT 4 0 1
OMIT 3 0 4
OMIT 2 0 0
OMIT -3 -1 -11
OMIT 1 0 2
OMIT 0 3 4
REM <olex2.extras>
REM <HklSrc "%.\\Pyridine3_Final.hkl">
REM </olex2.extras>

WGHT    0.140000
EXTI    7.314226
FVAR       5.00664
N1    3    0.558601    0.558601    0.500000    10.50000    0.05569    0.05569 =
         0.06017   -0.00425    0.00425   -0.00883
C2    1    0.360944    0.583430    0.440894    11.00000    0.05499    0.04027 =
         0.05342    0.00760    0.00397    0.00841
AFIX  43
H2    2    0.344417    0.722542    0.400857    11.00000   -1.20000
AFIX   0
C3    1    0.183109    0.402456    0.439784    11.00000    0.04073    0.06281 =
         0.04900   -0.01053   -0.00278    0.00779
AFIX  43
H3    2    0.048110    0.416870    0.397422    11.00000   -1.20000
AFIX   0
C4    1    0.202871    0.202871    0.500000    10.50000    0.04712    0.04712 =
         0.04840   -0.00933    0.00933   -0.00709
AFIX  43
H4    2    0.081212    0.081211    0.500000    10.50000   -1.20000
AFIX   0
HKLF 4

REM  pyridine3_final_a.res in P4(3)2(1)2
REM R1 =  0.0755 for     297 Fo > 4sig(Fo)  and  0.0786 for all     326 data
REM     30 parameters refined using      0 restraints

END

WGHT      0.1372      0.0000

REM Highest difference peak  0.248,  deepest hole -0.305,  1-sigma level  0.081
Q1    1   0.1018 -0.1637  0.5188  11.00000  0.05    0.25
Q2    1  -0.1009  0.3464  0.4168  11.00000  0.05    0.19
Q3    1   0.3689  0.6256  0.3189  11.00000  0.05    0.17
Q4    1   0.3356  0.9080  0.4250  11.00000  0.05    0.15
Q5    1   0.1263  0.3917  0.4714  11.00000  0.05    0.15
Q6    1   0.1045  0.1085  0.5733  11.00000  0.05    0.15
Q7    1   0.4014  0.3871  0.3687  11.00000  0.05    0.14
Q8    1   0.0870  0.6553  0.4289  11.00000  0.05    0.14
Q9    1   0.2997  0.1556  0.5022  11.00000  0.05    0.12
Q10   1   0.0621  0.5789  0.3858  11.00000  0.05    0.12
Q11   1  -0.1902  0.5626  0.4266  11.00000  0.05    0.11
Q12   1   0.1252  0.9201  0.3767  11.00000  0.05    0.10
Q13   1   0.6546  0.7900  0.5151  11.00000  0.05    0.09
Q14   1   0.1599  0.6440  0.3740  11.00000  0.05    0.08
Q15   1   0.1005  0.2967  0.3721  11.00000  0.05    0.05
;
_shelx_res_checksum               57503
_shelx_hkl_file
;
   0  -1   0    0.10    1.10
   0   1   0    2.10    2.60
   0  -1   0   -0.60    0.80
   0   1   0   -0.10    0.80
  -1   1   0 4771.02   58.09
   1  -1   0 5428.56   62.29
   1  -2   0 3837.82   79.19
  -1   2   0 4137.69   80.89
   0   2   0   58.59   11.50
   1   2   0 3800.72   97.39
  -2   1   0 3524.85   44.20
   2  -1   0 3626.04   44.80
  -2   2   0 1008.30   36.60
  -2   2   0 1127.09   38.40
   2  -2   0 1019.10   38.80
   2  -2   0 1172.98   36.40
  -2   3   0 2412.46   70.79
   2  -3   0 1893.51   72.19
   2  -3   0 1874.11   64.79
  -2   3   0 2264.27   69.49
   1  -3   0   87.19   15.40
  -1   3   0   98.99   17.40
  -1   3   0   85.29   15.90
   0  -3   0   -2.50    3.40
   0   3   0    0.60    4.80
  -1  -3   0  138.99   91.99
   1   3   0   99.39   80.59
   3  -2   0 1594.24   39.30
  -3   2   0 1818.62   42.00
   3  -3   0   20.20    8.40
  -3   3   0    8.30    5.70
  -3   3   0   13.20    7.20
   3  -3   0    7.20    6.30
  -3   4   0  202.98   25.10
   3  -4   0  271.87   30.70
  -2   4   0   23.30   12.90
   2  -4   0   33.80   16.20
   1  -4   0 1689.83   88.39
  -1   4   0 2279.67   91.29
   0  -4   0 2959.30  114.59
   0   4   0 2274.37  104.59
   4  -2   0   14.70    6.00
   4  -4   0  207.48   22.90
  -4   4   0  266.97   21.70
  -4   5   0  179.78   23.70
  -3   5   0   80.69   19.60
  -2   5   0    9.80   10.10
   2  -5   0    4.30    9.00
  -1   5   0  356.56   45.50
   1  -5   0  379.16   48.80
   0  -5   0   -0.20   10.20
   0   5   0   -1.10    9.20
   5  -1   0  288.67   15.60
  -5   1   0  363.86   17.70
   4  -6   0    9.80    8.60
  -4   6   0    7.90    7.70
  -2   6   0   10.30   14.20
   2  -6   0    5.90   12.70
  -1   6   0  113.39   32.40
   6  -1   0   75.29    8.40
  -3   7   0   26.00   19.30
   3  -7   0   14.50   16.60
  -2   7   0  183.28   37.20
   2  -7   0  268.67   47.10
   0   1  -1 4465.05   74.69
   0  -1   1 4392.96   73.39
  -1   0   1 4177.18   46.90
  -1   1  -1 3542.75   58.69
   1   1  -1 3370.56   72.29
   1   1  -1 3060.79   70.09
  -1  -1   1 3170.98   67.29
   1  -1   1 3381.66   57.99
   1  -2   1 4611.94   92.39
   0   2  -1 2384.56   68.79
   0  -2   1 2145.89   73.09
  -1  -2   1 5198.98  110.39
  -1  -2   1 5044.30  118.39
  -2   2  -1   37.70    8.20
   2  -2  -1   31.80    7.20
   2   2  -1   37.60   11.30
  -2   2  -1   33.90    7.80
  -2  -2   1   37.90   12.00
  -2   2   1   34.70    6.90
   2  -2   1   48.40    9.40
   2  -2   1   33.00    7.70
   3   2  -1 1181.48   65.79
  -2   3  -1 1301.27   57.99
   2  -3  -1 1303.37   58.89
   2  -3   1 1308.97   61.79
  -2   3   1 1247.38   54.19
  -3  -2   1 1233.68   68.99
   2  -3   1 1218.98   56.59
   1  -3  -1 1545.65   69.89
  -1   3  -1 1418.26   64.09
   1  -3   1 1624.44   74.39
  -1   3   1 1535.65   65.59
  -3  -1   1 1521.05   62.59
   1  -3   1 1789.42   65.69
   0   3  -1 1377.76   67.09
   3   0  -1 1511.55   43.90
   0   3  -1 1434.56   68.79
   0  -3   1 1400.56   65.49
   0  -3   1 1512.45   74.39
  -3   0   1 1378.66   41.50
   1   3  -1 1378.36   74.29
   1   3  -1 1384.06   71.09
  -1  -3   1 1405.86   68.89
  -1  -3   1 1299.37   67.69
  -3   2  -1 1166.58   41.10
   3  -2   1 1139.69   40.00
  -2  -3   1 1336.67   78.69
   3  -3  -1   26.90    8.50
  -3   3  -1   23.80   10.00
  -3   3  -1   25.70   11.00
   3  -3   1   21.90   10.30
  -3   3   1   25.60    9.60
   3  -3   1   12.30    8.00
   3  -4  -1  339.97   33.50
  -3   4  -1  371.56   31.20
  -3   4  -1  301.47   28.50
   3  -4   1  268.17   29.90
   3  -4   1  345.17   32.40
  -3   4   1  276.87   29.10
  -2   4  -1  560.34   46.60
  -2   4  -1  619.84   43.50
   2  -4  -1  514.55   45.30
  -2   4   1  529.05   43.30
   2  -4   1  492.15   41.60
  -1   4  -1  966.00   60.49
   1  -4  -1 1027.80   66.39
   4   1  -1 1132.39   57.29
  -1   4   1 1166.48   68.39
   1  -4   1 1067.19   62.99
   1  -4   1 1058.79   68.79
  -4  -1   1 1084.89   55.49
   0   4  -1   49.60   19.90
   0   4  -1   32.00   15.60
   4   0  -1   31.50    8.40
  -4   0   1   31.10    7.60
   0  -4   1   35.60   19.80
   0  -4   1   41.50   17.90
  -1  -4   1  394.06   44.40
  -4   2  -1  502.35   23.90
   4  -2   1  507.35   24.50
  -4   3  -1  263.17   22.10
   4  -3   1  306.37   23.20
  -4   4  -1    0.50    4.60
   4  -4  -1    2.20    3.70
   4  -4   1    3.70    5.40
  -4   4   1    2.10    4.80
  -4   5  -1  107.99   19.90
  -4   5   1   99.79   16.60
   4  -5   1  125.79   23.20
  -3   5  -1    8.70   11.60
   3  -5  -1    6.40    7.00
   3  -5   1   12.80   12.30
  -3   5   1   12.80   10.00
   3  -5   1    5.60    6.40
  -2   5  -1   86.59   22.00
   2  -5  -1   75.19   28.10
   2  -5   1   85.59   22.70
   2  -5   1   97.89   21.60
  -2   5   1   95.09   23.50
   5   1  -1 1487.65   76.79
  -1   5  -1 1569.94   89.29
  -1   5   1 1577.24   89.39
  -5  -1   1 1575.44   68.99
   1  -5   1 1719.43  101.99
   1  -5   1 1590.24   88.89
   0   5  -1  674.73   65.89
   5   0  -1  716.53   37.60
  -5   0   1  810.12   38.00
   0  -5   1  749.33   72.49
   1   5  -1 1726.33  108.39
  -5   2  -1   73.69    7.70
   5  -2   1   73.19    7.60
   5  -3   1    8.40    4.40
  -4   6  -1   15.20   12.10
   4  -6  -1   10.50    9.90
   4  -6   1    6.00    9.40
  -4   6   1    9.20    8.40
   3  -6  -1   49.80   22.20
  -3   6  -1   67.89   27.90
   3  -6   1   63.59   26.80
  -3   6   1   65.19   19.60
   2  -6  -1    5.30   11.10
  -2   6  -1   12.20   10.60
  -2   6   1   16.10   16.10
   2  -6   1   14.90   16.90
   1  -6   1   55.69   28.60
   6   0  -1  703.13   40.60
   0   6  -1  654.23   73.29
   0  -6   1  701.43   78.59
   3  -7  -1   10.80   12.30
  -3   7  -1    8.10   11.70
  -3   7   1   12.50   14.30
   3  -7   1    7.60   11.30
  -2   7  -1   34.80   24.60
  -1   7  -1   30.10   23.30
   1  -7   1   22.90   22.80
   1   0  -2 5963.10   73.49
   0   1  -2 7160.28  103.59
   0  -1   2 7253.57  103.29
  -1   0   2 7667.73   76.79
  -1   1  -2 5045.60   84.89
  -1  -1   2 5584.54   99.89
   1  -1   2 5630.14   89.69
  -1   2  -2 2595.54   76.39
  -1   2  -2 2932.01   77.29
   2   1  -2 2999.80   78.29
   1  -2   2 3004.90   81.19
  -2  -1   2 2726.03   72.99
   1  -2   2 3121.99   74.49
   0   2  -2 4153.18  100.19
   2   0  -2 3994.00   66.69
   0  -2   2 4081.69   97.99
   0  -2   2 4180.78  103.69
   1   2  -2 2990.80   90.49
   1   2  -2 3011.10   93.69
  -1  -2   2 2825.42   87.09
  -1  -2   2 3042.40   92.99
  -2   2  -2 4007.90   79.09
  -2   2  -2 3451.75   81.99
   2   2  -2 3876.31  110.49
   2  -2  -2 3277.47   65.89
   2   2  -2 3714.23  107.29
   2  -2   2 3540.05   85.09
  -2   2   2 3991.20   63.59
  -2  -2   2 3587.24  100.59
  -2   3  -2  421.26   31.10
   3   2  -2  451.35   39.50
  -2   3  -2  428.56   33.40
  -2   3   2  455.85   31.20
   2  -3   2  381.26   32.60
   2  -3   2  442.26   35.10
   3   1  -2  351.66   28.90
  -1   3  -2  416.06   33.50
  -1   3  -2  386.06   35.70
  -3  -1   2  350.46   29.80
   1  -3   2  346.77   34.90
   0   3  -2 1714.73   78.99
   3   0  -2 1609.34   45.30
   0  -3   2 1685.83   75.79
  -3   0   2 1853.31   44.80
   0  -3   2 1619.64   77.59
   1   3  -2  354.06   37.60
   1   3  -2  324.47   36.10
  -1  -3   2  331.37   38.10
  -1  -3   2  358.76   36.70
  -3   2  -2  420.76   27.10
   2   3  -2  451.35   44.10
   3  -2  -2  416.56   14.10
   3  -2   2  417.76   27.80
  -2  -3   2  461.95   41.90
   3  -3  -2   14.80    8.00
  -3   3  -2    9.30    6.90
   3   3  -2   15.90   14.10
   3  -3   2    8.10    6.10
   3  -3   2    9.90    7.00
  -3  -3   2   -0.50    6.30
  -3   3   2   14.70    7.20
  -3   4  -2  388.76   37.70
   4   3  -2  346.77   43.30
   3  -4  -2  391.66   35.50
   3  -4   2  416.26   40.00
   3  -4   2  332.67   34.80
  -4  -3   2  295.67   40.40
  -3   4   2  426.46   31.70
   4   2  -2   63.89   16.90
  -4  -2   2   62.49   17.00
   2  -4   2   56.39   22.10
   2  -4   2   80.29   16.60
  -2   4   2   49.00   13.80
  -1   4  -2  375.66   39.00
  -1   4  -2  432.06   41.90
   4   1  -2  389.16   33.20
   1  -4   2  350.86   40.10
   1  -4   2  350.56   36.50
  -4  -1   2  408.36   34.60
   0   4  -2   -0.90    5.40
   0   4  -2    1.20    6.10
   4   0  -2    4.80    4.80
   0  -4   2    5.80    9.40
  -4   0   2    2.90    3.80
   0  -4   2    3.50    9.50
   1   4  -2  416.56   48.80
  -1  -4   2  391.26   42.40
  -1  -4   2  393.96   48.00
  -4   2  -2   68.19   10.90
   2   4  -2   86.89   24.40
   4  -2   2   77.59   11.20
  -2  -4   2   72.09   20.40
  -4   3  -2  431.06   30.80
   3   4  -2  344.77   47.60
   4  -3   2  447.96   31.50
   4  -4  -2 1063.79   45.80
  -4   4  -2 1192.68   59.49
   4  -4   2 1008.20   53.39
  -4   4   2 1215.88   44.60
  -4   5  -2   51.09   13.10
  -4   5  -2   52.29   14.80
   4  -5  -2   56.39   15.00
  -4   5   2   42.60   12.60
   4  -5   2   51.49   14.90
   4  -5   2   69.39   17.20
   3  -5  -2  156.48   28.10
  -3   5  -2  193.78   27.20
  -3   5  -2  128.09   24.10
   3  -5   2  149.79   26.30
  -3   5   2  142.39   23.00
  -2   5  -2  119.29   23.40
  -2   5  -2  148.99   29.50
   5   2  -2  138.29   25.80
   2  -5   2  152.98   31.70
  -2   5   2  134.19   25.70
  -5  -2   2  131.89   26.00
   2  -5   2  151.08   26.80
  -1   5  -2   50.29   24.50
   5   1  -2   61.59   16.00
  -1   5  -2   38.10   17.40
   1  -5   2   31.00   20.60
   1  -5   2   68.99   20.00
  -5  -1   2   62.89   14.90
   0   5  -2 2384.16  118.29
   0   5  -2 2389.76  116.69
   5   0  -2 2485.65   70.29
   0  -5   2 2635.94  119.99
   0  -5   2 2659.43  132.69
  -5   0   2 2720.33   65.39
   1   5  -2   71.89   29.10
   1   5  -2   77.69   31.80
  -1  -5   2   65.09   27.80
  -1  -5   2   57.39   23.70
  -5   2  -2  127.79   14.20
   2   5  -2  106.19   29.80
   5  -2   2  129.89   13.90
  -2  -5   2  113.49   34.50
  -5   3  -2  157.68   15.60
   5  -3   2  136.99   16.00
  -5   4  -2   42.50   10.40
   5  -4   2   45.70   10.80
  -4   6  -2   45.10   18.10
   4  -6  -2   38.50   17.00
  -4   6   2   35.00   18.10
   4  -6   2   56.69   25.40
  -3   6  -2    6.80    9.20
   3  -6  -2    0.70    9.40
  -3   6   2    1.80    9.30
   3  -6   2    8.40   11.00
   3  -6   2    7.70    9.50
  -2   6  -2  187.78   36.20
   2  -6   2  195.08   35.20
   2  -6   2  185.58   38.80
   6   1  -2   15.90   12.50
  -1   6  -2   16.20   17.50
  -1   6  -2   15.00   13.50
  -6  -1   2   15.80   10.70
   1  -6   2    6.00   13.50
   1  -6   2   16.10   14.40
   6   0  -2  513.35   33.40
   0   6  -2  645.24   67.99
   0  -6   2  506.05   70.39
  -6   0   2  504.75   29.90
   1   6  -2   18.60   20.80
  -1  -6   2   19.00   19.60
  -6   2  -2  150.08   12.90
   6  -2   2  153.58   14.00
  -3   7  -2   35.70   21.80
   3  -7   2   22.40   15.90
  -2   7  -2   10.40   16.90
   2  -7   2   19.70   23.20
  -1   7  -2  112.09   34.80
   1  -7   2  110.39   47.00
   0  -1   3 9999.00  140.39
  -1  -1   3 5301.97   95.79
  -1   2  -3  388.66   29.20
   2   1  -3  371.36   27.90
  -1   2  -3  375.06   27.40
  -2  -1   3  297.77   25.50
   1  -2   3  395.36   30.50
   1  -2   3  275.47   26.50
   0   2  -3 3951.90  101.99
   2   0  -3 3984.50   69.69
   2   0  -3 4015.60   69.79
   0   2  -3 3424.86   99.29
   0  -2   3 4222.28   96.99
   0  -2   3 3700.43  100.89
  -2   0   3 3364.96   63.49
  -2   0   3 3254.47   68.59
   1   2  -3  148.79   20.10
  -2   2  -3  649.74   38.40
   2   2  -3  837.12   49.70
   2   2  -3  739.43   51.89
   2  -2   3  712.33   40.30
  -2  -2   3  724.53   50.19
  -2  -2   3  614.34   44.20
  -2   3  -3  490.55   36.20
   3   2  -3  415.16   38.90
  -3  -2   3  404.56   36.20
   2  -3   3  417.66   36.20
  -3  -2   3  400.26   38.00
  -1   3  -3 5331.87  138.79
  -1   3  -3 5563.44  136.39
  -3  -1   3 4808.72  105.49
   1  -3   3 5179.08  134.09
  -3  -1   3 5056.69  114.39
   3   0  -3 1068.09   40.00
   3   0  -3 1053.19   34.20
  -3   0   3 1036.40   33.00
   0  -3   3 1028.50   61.39
   0  -3   3 1028.80   60.19
   1   3  -3 5253.37  149.19
  -1  -3   3 4867.21  151.08
  -1  -3   3 5099.19  143.39
  -3   2  -3  447.66   29.10
   2   3  -3  415.66   44.30
   3  -2  -3  443.36   16.90
   3  -2   3  383.06   27.90
  -2  -3   3  417.56   44.50
  -3   2   3  435.56   16.20
   3   3  -3  629.24   57.19
   3   3  -3  632.74   57.39
   3  -3  -3  644.74   33.40
  -3   3  -3  601.44   42.80
  -3   3   3  687.43   32.80
  -3  -3   3  593.84   55.99
  -3  -3   3  597.84   52.09
   4   3  -3  213.38   36.60
   3  -4  -3  213.68   26.00
  -3   4  -3  252.47   30.30
  -3   4  -3  178.48   25.30
  -4  -3   3  236.98   37.40
   3  -4   3  232.28   30.20
  -3   4   3  207.98   24.10
  -2   4  -3  640.84   48.40
  -2   4  -3  595.54   47.10
   2  -4   3  650.03   49.60
  -4  -2   3  526.75   47.00
  -1   4  -3  293.77   36.50
  -1   4  -3  299.67   37.20
   1  -4   3  218.18   34.40
   1  -4   3  323.77   38.30
   4   0  -3  200.98   18.00
   0   4  -3  263.07   34.00
   0   4  -3  187.88   32.20
  -4   0   3  212.98   17.00
   0  -4   3  174.68   32.40
   0  -4   3  258.87   33.70
  -1  -4   3  301.07   42.30
  -1  -4   3  310.17   40.70
   2   4  -3  606.74   59.59
  -2  -4   3  656.93   58.29
  -4   3  -3  213.58   24.30
   3   4  -3  218.78   39.60
   4  -3   3  214.18   24.20
  -3  -4   3  207.98   39.30
   4   4  -3  302.77   48.30
  -4   4  -3  304.37   30.00
   4  -4  -3  322.87   27.30
  -4  -4   3  321.97   50.29
   4  -4   3  348.57   35.80
  -4   4   3  317.27   24.70
  -4   5  -3   78.29   19.90
  -4   5   3   84.79   16.70
   4  -5   3   74.89   18.80
  -3   5  -3   28.40   15.80
  -3   5  -3    1.60    8.60
   5   3  -3   17.50   18.90
   3  -5  -3   22.00   14.10
   3  -5   3   25.80   12.30
   3  -5   3   10.80   10.70
  -5  -3   3   12.90   10.90
  -3   5   3   17.70   11.70
   5   2  -3  188.28   30.50
  -2   5  -3  200.68   32.90
  -2   5  -3  178.58   31.90
   2  -5   3  167.98   29.80
   2  -5   3  176.58   33.70
  -5  -2   3  164.58   27.80
   5   1  -3  139.79   22.70
  -1   5  -3  124.49   28.20
   1  -5   3  176.98   33.50
   1  -5   3  204.98   36.10
  -5  -1   3  160.98   23.50
   0   5  -3  759.12   69.39
   5   0  -3  765.32   36.90
   0   5  -3  724.53   67.19
  -5   0   3  769.92   33.60
   0  -5   3  895.01   71.99
   0  -5   3  755.32   74.19
   1   5  -3   62.49   24.80
  -5   3  -3   20.30    9.60
   3   5  -3   14.70   15.10
   5  -3   3   21.40    6.20
  -3  -5   3    4.00   12.40
  -5   4  -3   69.99   15.00
   5  -4   3   63.99   14.40
  -4   6  -3   27.70   18.30
  -4   6  -3   26.10   15.50
   4  -6   3   18.40   12.80
   4  -6   3   24.10   14.80
  -3   6  -3   36.50   21.90
  -3   6  -3   36.60   20.10
   3  -6   3   20.80   16.60
   3  -6   3   24.80   16.10
   6   2  -3   92.49   20.90
  -2   6  -3   92.39   26.80
  -6  -2   3  107.39   23.90
   2  -6   3   96.99   37.00
   2  -6   3  100.39   26.30
  -1   6  -3  222.98   41.20
   6   1  -3  261.27   30.30
   1  -6   3  300.87   46.80
  -6  -1   3  312.97   31.00
   0   6  -3  120.29   32.90
   0   6  -3   95.19   39.90
   6   0  -3  103.59   12.90
  -6   0   3  119.89   13.40
   0  -6   3  103.59   31.50
   0  -6   3  125.89   35.90
   1   6  -3  263.87   49.20
   1   6  -3  309.07   52.89
  -1  -6   3  275.97   48.40
   2   6  -3   79.39   35.80
  -2  -6   3   99.89   46.50
  -3   7  -3   22.30   18.10
   3  -7   3   16.90   15.10
  -2   7  -3   10.90   14.00
  -7  -2   3    2.40    8.20
   2  -7   3   10.80   13.90
  -1   7  -3   15.20   19.90
   1  -7   3   24.10   26.60
   0   1  -4 7785.42  126.89
   1   1  -4 4629.74   93.69
   1   1  -4 4988.70  110.09
  -1  -1   4 4465.85   99.69
   2   1  -4 1461.95   60.09
   2   1  -4 1572.44   58.69
  -1   2  -4 1723.73   66.09
  -1   2  -4 1605.34   67.69
  -2  -1   4 1591.24   61.39
  -2  -1   4 1648.24   58.09
   1  -2   4 1673.03   68.89
   0   2  -4   27.60   11.30
   2   0  -4   18.60    8.00
  -2   0   4   19.40    7.40
   1   2  -4 1532.85   69.39
  -1  -2   4 1545.95   69.79
  -1  -2   4 1668.13   73.09
  -2   2  -4 1774.42   62.19
   2  -2   4 1529.45   62.39
  -2  -2   4 1672.53   73.99
  -2   3  -4  327.77   32.30
  -2   3  -4  315.87   33.60
  -3  -2   4  300.17   32.10
  -1   3  -4  308.07   34.20
   3   1  -4  321.47   29.70
  -1   3  -4  283.57   30.40
   3   1  -4  318.87   30.80
  -3  -1   4  306.47   28.60
  -3  -1   4  302.67   28.00
   0   3  -4   67.79   17.80
   0   3  -4   54.39   15.90
   3   0  -4   62.89   11.20
   3   0  -4   68.39   10.40
   0  -3   4   64.89   16.90
   0  -3   4   58.79   16.90
  -3   0   4   60.59   10.00
   3  -1  -4  305.27   17.40
   1   3  -4  250.87   31.30
  -1  -3   4  304.27   35.00
  -3   1   4  332.87   16.40
  -1  -3   4  282.97   35.80
   2   3  -4  304.67   38.50
   2   3  -4  341.07   42.60
  -2  -3   4  326.17   41.10
  -2  -3   4  333.37   39.60
   3   3  -4  163.18   30.60
   3   3  -4  163.08   29.90
  -3   3  -4  193.78   24.50
  -3  -3   4  151.88   26.80
  -3  -3   4  156.18   31.10
  -3   4  -4   25.20   15.40
   4   3  -4   15.80   14.90
   3  -4   4   30.30   14.90
  -4  -3   4   29.10   15.50
   3  -4   4   19.30   12.30
   4   2  -4 1957.90   93.59
  -2   4  -4 1903.91   91.99
   4   2  -4 1992.40   91.99
   2  -4   4 1960.10   93.49
   2  -4   4 2037.30   97.29
  -4  -2   4 1999.20   86.19
  -1   4  -4  764.02   59.89
   4   1  -4  690.13   45.80
  -1   4  -4  680.43   54.29
   4   1  -4  736.43   47.10
  -4  -1   4  709.13   43.30
   1  -4   4  787.02   63.89
  -4  -1   4  647.74   44.40
   1  -4   4  749.82   58.69
   0   4  -4   20.70   17.20
   0   4  -4   24.70   16.30
   4   0  -4   14.60    7.70
   4   0  -4   12.80    7.10
  -4   0   4   16.00    7.40
   0  -4   4   17.40   14.00
  -4   0   4   16.90    8.10
   1   4  -4  647.14   63.29
   1   4  -4  712.13   60.29
  -1  -4   4  552.14   54.19
   2   4  -4 1918.91  109.19
   2   4  -4 1515.65   97.19
  -2  -4   4 1881.31  105.69
   3   4  -4   78.49   32.50
   3   4  -4   63.49   26.50
   4  -3  -4   59.19    7.30
   4  -3   4   64.69   15.30
  -4   3   4   61.29    6.70
  -3  -4   4   72.59   22.90
  -3  -4   4   83.49   34.20
   4   4  -4   -2.10    9.40
   4  -4  -4   -2.40    3.90
  -4   4  -4    2.40    7.60
   4  -4   4    5.60    7.40
  -4  -4   4    1.80   14.00
  -4   4   4    1.00    3.90
  -4   5  -4   92.39   22.70
   5   4  -4  108.89   30.80
   4  -5  -4   77.39   17.10
  -4   5   4   87.29   17.60
   4  -5   4   89.69   22.30
  -5  -4   4   85.49   36.60
  -3   5  -4  127.29   26.80
  -3   5  -4  136.89   28.40
   5   3  -4  134.39   31.20
   3  -5   4  182.18   32.30
  -5  -3   4  144.69   30.50
   3  -5   4  136.89   30.70
  -2   5  -4  227.28   33.10
  -2   5  -4  178.28   33.60
   2  -5   4  208.38   35.50
   2  -5   4  171.18   32.40
  -1   5  -4   35.30   23.50
   5   1  -4   42.60   16.70
  -1   5  -4   44.40   24.60
  -5  -1   4   41.70   17.20
   1  -5   4   27.20   20.20
   1  -5   4   41.50   23.10
   0   5  -4  110.79   40.40
   5   0  -4   51.99   10.40
   0  -5   4   78.69   22.50
  -5   0   4   62.79   11.60
   1   5  -4   29.80   22.00
  -1  -5   4   30.20   20.30
  -1  -5   4   56.39   27.80
   2   5  -4  139.59   34.70
   2   5  -4  160.48   38.40
  -2  -5   4  164.78   36.00
  -5   3  -4   71.19   14.40
  -3  -5   4  119.99   32.30
   5  -3   4   74.59   15.30
   4   5  -4  115.69   33.80
   5  -4   4   86.99   16.30
  -4  -5   4  104.19   46.20
  -4   6  -4    7.00   10.30
  -4   6  -4    5.80    8.50
   4  -6   4    3.20   10.20
   4  -6   4    9.20    7.40
  -3   6  -4  124.89   31.30
  -3   6  -4   68.69   27.50
   6   3  -4   83.69   25.80
  -6  -3   4  101.19   27.40
  -2   6  -4   73.49   29.50
  -2   6  -4   47.90   25.90
   2  -6   4   24.30   19.00
  -6  -2   4   39.30   18.40
  -1   6  -4  193.08   40.40
   6   1  -4  226.48   29.30
  -6  -1   4  179.08   24.90
   1  -6   4  232.68   47.20
   1  -6   4  270.67   46.40
   0   6  -4   10.60   16.70
   6   0  -4    9.60    6.10
   0   6  -4   14.60   19.20
   0  -6   4    7.00   13.20
   0  -6   4   11.80   18.30
   1   6  -4  225.88   47.00
  -1  -6   4  212.68   43.40
   2   6  -4   30.30   23.50
   2   6  -4   54.99   34.50
  -2  -6   4   46.60   29.70
  -2  -6   4   56.49   34.80
  -3   7  -4   11.20   16.60
  -3   7  -4   11.60   14.00
   3  -7   4    3.80   11.00
   3  -7   4    9.80   17.00
   7   2  -4    4.10    7.10
  -2   7  -4    2.90   17.50
  -2   7  -4   11.30   18.20
   2  -7   4   11.40   19.50
   2  -7   4   25.30   24.70
  -1   7  -4   63.09   34.20
   1  -7   4  103.39   48.90
   1   1  -5 2875.41   82.69
  -1  -1   5 2662.63   82.09
  -1  -1   5 3004.60   87.99
  -1   2  -5 4180.98  110.89
   2   1  -5 4721.43  113.49
  -2  -1   5 4533.85  106.99
   1  -2   5 4881.61  120.89
   2   0  -5 1791.92   60.19
  -2   0   5 1793.42   56.59
   0  -2   5 1854.11   78.69
   0  -2   5 1933.41   81.49
   1   2  -5 4975.90  137.59
   1   2  -5 4904.11  122.19
  -1  -2   5 5378.96  138.09
   2   2  -5  602.44   47.10
   2   2  -5  612.74   49.70
  -2  -2   5  622.24   47.80
  -2  -2   5  617.84   48.40
   3   2  -5   88.89   20.20
   3   2  -5  102.09   23.80
  -2   3  -5   96.79   19.20
  -3  -2   5   81.89   18.10
   2  -3   5   98.49   20.20
   2  -3   5  100.29   21.30
  -3  -2   5   99.69   21.80
   3   1  -5  438.36   38.00
  -1   3  -5  381.86   38.30
  -1   3  -5  399.06   39.90
  -3  -1   5  414.66   34.40
   1  -3   5  439.56   43.80
   1  -3   5  388.26   38.40
   0   3  -5 1876.11   89.79
   0   3  -5 1852.21   86.09
   3   0  -5 1909.21   64.69
   3  -1  -5  384.06   22.70
   1   3  -5  360.66   40.70
  -1  -3   5  399.06   44.50
  -3   1   5  376.96   20.90
   2   3  -5   87.09   21.30
   2   3  -5   78.99   21.60
  -2  -3   5   76.09   20.90
  -2  -3   5   98.49   22.80
   3   3  -5 2778.42  129.09
   3  -3   5 3355.96  114.49
  -3  -3   5 3187.08  128.99
   4   3  -5  186.48   34.70
   4   3  -5  168.18   32.20
   3  -4   5  176.08   28.10
  -4  -3   5  161.08   30.20
  -4  -3   5  194.68   32.20
  -2   4  -5  426.06   45.80
   2  -4   5  457.75   48.50
  -4  -2   5  430.56   41.40
   2  -4   5  499.55   52.09
   4   1  -5 1518.95   71.79
   4   1  -5 1343.47   64.09
  -1   4  -5 1344.97   84.69
  -4  -1   5 1265.27   62.59
   1  -4   5 1349.36   83.39
  -4  -1   5 1314.77   57.79
   1  -4   5 1139.59   75.59
   4   0  -5  113.79   17.20
   0   4  -5  143.69   28.40
  -4   0   5  130.59   14.80
   1   4  -5 1618.64   94.89
   1   4  -5 1394.96   92.49
   4  -1  -5 1372.16   40.00
  -1  -4   5 1582.94   95.99
  -1  -4   5 1426.26   91.99
  -4   1   5 1345.27   35.70
   2   4  -5  329.27   46.40
  -2  -4   5  358.86   42.90
   3   4  -5  186.08   39.30
   4  -3  -5  160.08   13.10
   3   4  -5  161.88   33.90
  -4   3  -5  166.78   24.30
   4  -3   5  172.08   25.10
  -4   3   5  166.48   13.10
  -3  -4   5  158.78   33.90
  -3  -4   5  173.28   33.90
  -4   4  -5   92.49   20.10
   4  -4  -5   99.39   15.70
   4   4  -5  105.19   31.50
  -4  -4   5   89.29   27.00
   4  -4   5  126.39   23.00
  -4  -4   5   97.69   28.00
  -4   4   5  113.29   15.30
  -4   5  -5   19.50   12.90
   5   4  -5   37.20   23.50
   4  -5   5   30.60   16.00
  -5  -4   5   30.30   22.90
  -3   5  -5   84.49   23.20
  -3   5  -5  106.99   23.80
   3  -5   5  109.69   28.00
   3  -5   5  101.89   25.50
  -2   5  -5   27.40   15.80
  -2   5  -5   33.80   18.10
  -5  -2   5   29.70   16.20
   2  -5   5   16.60   17.10
   2  -5   5   25.70   17.00
   5   1  -5  276.37   30.60
  -1   5  -5  302.17   45.40
  -5  -1   5  289.67   28.80
   1  -5   5  277.77   44.70
   0   5  -5   22.70   19.40
   0   5  -5   23.60   19.20
   0  -5   5   38.50   25.10
   0  -5   5   33.20   23.50
   1   5  -5  278.37   46.70
   1   5  -5  299.47   49.60
  -1  -5   5  218.38   37.20
  -1  -5   5  322.97   49.30
   2   5  -5   28.80   22.30
   2   5  -5   20.00   17.90
  -2  -5   5   16.60   20.00
  -2  -5   5   30.30   18.90
   3   5  -5  131.49   48.90
   3   5  -5   98.29   37.60
  -3  -5   5  112.49   30.70
  -3  -5   5   80.69   32.10
   4   5  -5   29.70   27.50
  -5   4  -5   26.50   14.40
   5  -4   5   15.50    9.30
  -4  -5   5   24.30   20.90
  -4   6  -5   16.10   16.00
   6   4  -5    9.40   15.70
   4  -6   5    6.50    8.30
  -6  -4   5   12.00   16.60
  -3   6  -5   54.49   25.70
   6   3  -5   78.89   34.10
  -3   6  -5   53.89   24.80
  -6  -3   5   81.59   25.40
   3  -6   5   80.19   33.50
  -2   6  -5   30.30   21.90
   6   2  -5   10.30   12.50
  -2   6  -5   30.10   20.00
   2  -6   5   27.70   20.20
   2  -6   5   14.80   12.60
  -6  -2   5   27.20   17.70
   6   1  -5  312.47   30.50
  -1   6  -5  317.67   51.29
  -6  -1   5  308.47   28.80
   1  -6   5  328.47   51.19
   0   6  -5  141.79   39.00
   0   6  -5  121.99   36.00
   0  -6   5  134.89   39.20
   0  -6   5  124.69   36.60
   1   6  -5  290.17   51.59
   1   6  -5  321.37   58.09
  -1  -6   5  326.57   55.79
   2   6  -5   40.00   28.30
  -2  -6   5   20.50   26.50
  -3   7  -5   33.30   24.50
  -3   7  -5   31.80   21.30
   7   3  -5   25.40   16.70
   3  -7   5   40.50   25.80
  -7  -3   5    9.50   14.70
  -2   7  -5   26.90   21.90
   2  -7   5   29.90   23.80
  -1  -1   6 2298.07   81.79
   2   1  -6 2999.30  101.59
   2   1  -6 3155.98   94.59
  -2  -1   6 3330.07  101.79
   0   2  -6 2884.51   98.49
   0   2  -6 2449.35   95.19
   0  -2   6 2774.22  102.39
   0  -2   6 2568.14   98.59
   1   2  -6 2781.82  106.39
  -1  -2   6 3008.40  109.89
  -1  -2   6 3038.40  106.49
   2   2  -6 3707.93  108.89
  -2  -2   6 3054.59  108.79
   3   2  -6  313.27   34.40
  -2   3  -6  247.68   33.40
  -3  -2   6  263.97   32.40
   2  -3   6  264.47   35.40
   3   1  -6    1.30    5.60
   3   1  -6    9.90    8.20
  -1   3  -6   10.30    9.40
  -1   3  -6    6.30    8.80
  -3  -1   6    5.30    8.20
  -3  -1   6   11.70    7.40
   1  -3   6    8.80    7.70
   1  -3   6    6.10    7.60
   0   3  -6 1197.88   76.89
   3   0  -6 1291.77   55.49
   0  -3   6 1237.08   76.89
   0  -3   6 1182.58   73.29
   1   3  -6   10.60   10.50
   1   3  -6    7.10   10.50
  -1  -3   6    7.90    8.00
  -1  -3   6    9.70    9.80
   2   3  -6  239.88   36.10
   2   3  -6  241.98   36.00
  -2  -3   6  255.77   36.10
  -2  -3   6  264.37   38.70
  -3   3  -6 1252.37   72.29
   3   3  -6 1247.58   84.49
   3   3  -6 1375.36   91.99
  -3  -3   6 1294.77   85.39
  -3  -3   6 1279.07   82.69
   4   3  -6  344.67   46.80
  -3   4  -6  434.96   47.40
   3  -4   6  358.26   43.50
   4   2  -6  101.09   22.90
   4   2  -6   70.49   21.90
  -2   4  -6  107.99   23.90
  -2   4  -6  110.19   26.40
   2  -4   6  122.59   28.40
   2  -4   6   93.99   21.70
  -4  -2   6  100.59   20.50
  -4  -2   6  121.49   23.50
   4   1  -6  219.78   30.10
  -1   4  -6  247.78   38.10
  -1   4  -6  263.37   36.50
  -4  -1   6  233.18   28.30
   1  -4   6  170.48   33.10
   0   4  -6    9.00   12.30
   4   0  -6    8.70    6.60
   0   4  -6    3.60    8.10
   0  -4   6    6.20   10.00
   0  -4   6    4.40    7.00
  -4   0   6    8.10    6.90
   1   4  -6  243.48   38.90
   4  -1  -6  273.67   22.10
   1   4  -6  243.28   37.80
  -4   1   6  284.07   19.50
  -1  -4   6  220.68   39.70
  -1  -4   6  282.47   42.10
   2   4  -6  106.79   29.20
   2   4  -6  100.79   28.50
  -4   2   6   89.69    8.40
  -2  -4   6   64.09   29.00
   3   4  -6  327.07   49.60
   3   4  -6  358.16   52.39
  -3  -4   6  338.97   47.90
  -3  -4   6  307.07   47.90
   4   4  -6   37.70   24.50
   4   4  -6   32.40   20.90
  -4   4  -6   36.90   17.70
   4  -4   6   29.80   15.30
  -4  -4   6   23.20   19.60
  -4  -4   6   30.00   18.00
   5   4  -6  143.39   37.70
  -4   5  -6  129.59   27.70
  -5  -4   6  130.39   34.50
   4  -5   6  118.99   26.10
   5   3  -6   51.79   25.40
   5   3  -6   93.09   26.50
  -3   5  -6   91.89   25.00
   3  -5   6   92.89   25.40
   3  -5   6   86.49   25.80
  -5  -3   6   88.39   27.00
  -5  -3   6   93.79   23.90
  -2   5  -6   51.09   22.30
   5   2  -6   37.50   18.70
  -2   5  -6   57.29   24.80
   5   2  -6   57.29   22.50
   2  -5   6   58.99   28.90
  -5  -2   6   61.59   22.30
   2  -5   6   50.69   22.90
  -5  -2   6   33.30   16.90
  -1   5  -6   78.19   31.20
   5   1  -6   75.39   16.20
   1  -5   6   74.19   29.70
  -5  -1   6   54.29   16.00
  -5  -1   6   70.59   15.40
   1  -5   6   73.59   23.50
   0   5  -6   52.49   26.20
   0   5  -6   52.09   28.00
   5   0  -6   65.89   12.60
   0  -5   6   25.00   21.00
  -5   0   6   53.09   10.50
   1   5  -6   88.39   38.60
   1   5  -6  103.79   38.90
  -1  -5   6   88.29   39.50
  -1  -5   6   96.59   40.20
   2   5  -6   44.50   28.40
   2   5  -6   36.20   21.30
  -2  -5   6   51.79   27.50
  -2  -5   6   80.69   37.90
   3   5  -6  112.59   45.90
   3   5  -6   99.69   42.70
  -3  -5   6  116.09   44.80
  -3  -5   6  121.59   45.70
   4   5  -6  124.69   38.20
   4   5  -6   81.39   36.30
  -5   4  -6  113.29   23.70
  -4  -5   6  140.49   41.80
  -4  -5   6   83.39   40.60
   5  -4   6  104.79   22.20
  -5   5  -6    4.80   11.30
   5  -5   6    0.50    7.80
  -4   6  -6   62.79   27.70
   6   4  -6   39.10   24.80
   4  -6   6   61.49   27.40
  -3   6  -6    8.80   13.30
  -3   6  -6    6.90   14.00
   6   3  -6    1.60    9.60
  -6  -3   6    1.20   11.80
   3  -6   6    9.10   13.50
   3  -6   6   11.10   16.20
  -2   6  -6  106.79   38.30
   6   2  -6   97.99   21.80
  -2   6  -6   79.09   34.80
  -6  -2   6   64.69   18.30
   2  -6   6   76.29   32.30
   2  -6   6   93.29   39.50
   6   1  -6   78.79   18.00
  -1   6  -6  127.19   51.09
  -1   6  -6   80.79   34.10
   1  -6   6   82.69   34.80
   1  -6   6  102.79   44.50
  -6  -1   6   63.99   16.50
   0   6  -6  464.75   65.89
   0   6  -6  382.76   61.69
   0  -6   6  511.05   63.19
   0  -6   6  497.65   73.39
   1   6  -6   74.49   36.00
   1   6  -6  121.29   51.99
  -1  -6   6  104.29   49.80
  -1  -6   6   91.59   40.30
  -3   7  -6   19.60   20.30
   3  -7   6   21.70   27.90
   2   1  -7  616.44   48.30
  -2  -1   7  641.54   47.50
   0   2  -7 2148.89   88.29
   0  -2   7 1689.63   84.09
   1   2  -7  638.84   54.49
   1   2  -7  665.13   51.29
  -1  -2   7  727.93   60.09
  -1  -2   7  652.53   53.99
   2   2  -7  132.59   26.30
   2   2  -7  146.99   25.30
  -2  -2   7  126.79   24.80
  -2  -2   7  130.29   25.00
   3   2  -7 1515.75   78.49
  -2   3  -7 1583.74   87.79
   3   2  -7 1634.74   91.59
  -3  -2   7 1674.73   87.09
  -3  -2   7 1606.74   84.39
  -1   3  -7  131.59   27.80
   3   1  -7  131.19   19.80
   3   1  -7  108.09   21.80
  -1   3  -7  108.89   21.90
  -3  -1   7  114.69   19.90
   1  -3   7  114.39   25.00
  -3  -1   7  150.08   23.40
   0   3  -7  301.17   38.60
   0   3  -7  366.36   42.90
   3   0  -7  309.67   30.40
   0  -3   7  336.97   42.90
  -3   0   7  317.37   29.30
   1   3  -7   97.29   21.70
   1   3  -7  110.19   26.40
  -1  -3   7  105.69   25.20
   2   3  -7 1455.95   83.39
   2   3  -7 1712.63  101.29
  -2  -3   7 1704.73   98.19
   3   3  -7  571.54   55.19
   3   3  -7  456.15   52.49
  -3  -3   7  585.34   58.99
  -3  -3   7  591.44   55.09
  -3   4  -7  223.18   34.00
   4   3  -7  278.17   46.40
   4   3  -7  242.68   39.60
   3  -4   7  229.68   35.60
  -2   4  -7  286.77   41.50
   4   2  -7  281.87   35.30
   4   2  -7  215.58   36.30
   2  -4   7  291.97   40.90
  -4  -2   7  271.47   35.40
  -4  -2   7  327.97   36.90
   4   1  -7    5.20    8.70
   4   1  -7    4.90    7.50
  -1   4  -7   -4.60    7.70
  -1   4  -7    5.80   10.60
   1  -4   7    5.20   12.30
   1  -4   7    7.80    8.60
  -4  -1   7    3.70    6.30
  -4  -1   7    9.10    8.90
   0   4  -7  266.87   37.50
   4   0  -7  258.97   26.10
  -4   0   7  191.78   23.60
   0  -4   7  224.48   39.90
   0  -4   7  249.68   41.20
   1   4  -7    5.10   10.60
   4  -1  -7   11.00    6.90
   1   4  -7   10.60   15.70
  -1  -4   7    2.60    6.50
  -1  -4   7    4.40   10.80
   2   4  -7  282.67   45.10
   2   4  -7  274.97   43.90
  -2  -4   7  279.17   45.70
   3   4  -7  312.27   49.00
   3   4  -7  266.47   49.70
  -3  -4   7  259.67   44.40
   4   4  -7   15.10   16.60
  -4   4  -7   22.80   14.50
   4   4  -7   11.00   17.30
  -4  -4   7   37.10   23.70
   4  -4   7   38.10   18.70
  -4  -4   7   30.70   20.90
  -4   5  -7   42.70   22.90
   5   4  -7   44.60   27.20
  -5  -4   7   32.10   25.20
  -5  -4   7   54.79   28.20
   4  -5   7   33.00   17.40
   5   3  -7  126.29   30.20
   5   3  -7  129.19   31.70
  -3   5  -7  164.78   34.20
   3  -5   7  140.09   31.80
  -5  -3   7  130.39   30.30
  -5  -3   7  133.99   30.20
   5   2  -7   78.49   20.00
  -2   5  -7   88.69   26.00
   5   2  -7   98.49   25.00
  -2   5  -7   85.89   35.00
  -5  -2   7   99.29   22.10
   2  -5   7  115.69   30.00
  -5  -2   7   97.09   22.60
   5   1  -7  126.69   23.90
   5   1  -7  139.39   23.00
  -1   5  -7  120.09   30.00
  -1   5  -7  125.29   34.10
   1  -5   7  146.79   33.50
  -5  -1   7  149.79   25.30
   1  -5   7  106.69   31.00
  -5  -1   7  147.19   23.60
   0   5  -7   -0.70   10.90
   0   5  -7   -4.00    8.10
   5   0  -7    5.00    6.50
   0  -5   7    7.80   14.50
  -5   0   7    7.40    4.70
   0  -5   7    7.30   11.50
   5  -1  -7  139.59   15.40
   1   5  -7  131.19   36.60
   1   5  -7  125.09   33.70
  -1  -5   7  100.49   31.60
  -5   1   7  128.89   13.00
   2   5  -7  127.39   35.70
   2   5  -7  114.39   35.70
  -2  -5   7  182.88   44.70
   3   5  -7  122.99   36.40
   3   5  -7  119.09   38.40
  -3  -5   7  146.99   40.10
  -3  -5   7  170.68   58.59
   4   5  -7   27.50   27.00
  -4  -5   7   37.10   26.60
  -5   5  -7   56.09   24.40
   5  -5   7   43.40   20.00
   6   4  -7   15.10   19.00
  -4   6  -7   31.50   19.90
  -6  -4   7   41.80   28.90
   4  -6   7   24.30   18.40
   6   3  -7    2.40    8.90
  -3   6  -7    2.30   11.80
  -3   6  -7   15.50   15.40
   3  -6   7   19.80   18.10
  -6  -3   7   -1.80    9.50
   3  -6   7    6.00   12.80
   6   2  -7   34.00   18.60
  -2   6  -7   34.00   22.60
  -2   6  -7   36.10   26.60
  -6  -2   7   41.90   19.80
   2  -6   7   63.19   33.20
   2  -6   7   40.30   28.50
  -1   6  -7   15.50   22.30
   6   1  -7    9.90    8.00
  -1   6  -7   23.00   22.60
  -6  -1   7    3.50    6.20
   1  -6   7    9.20   18.60
   1  -6   7    6.80   15.20
   0   6  -7    3.30   21.60
   0   6  -7    7.40   15.80
   0  -6   7   -0.40    9.90
   0  -6   7    5.70   19.00
   1   6  -7    9.80   21.70
  -1  -6   7   -3.20   21.20
   2   1  -8  182.18   26.30
  -2  -1   8  177.98   25.00
   1   2  -8  133.59   23.40
   1   2  -8  124.59   25.20
  -1  -2   8  150.58   27.60
   2   2  -8 2865.31  115.79
   2   2  -8 2199.08   99.69
  -2  -2   8 2817.02  113.69
  -2  -2   8 2548.45  117.89
   3   2  -8 3347.47  130.99
   3   2  -8 3815.72  133.39
  -3  -2   8 3486.15  130.69
   3   1  -8    3.40    6.70
  -1   3  -8   11.10   12.10
  -3  -1   8    8.90    8.90
   1  -3   8    2.40    9.10
   0   3  -8  113.79   25.70
   3   0  -8   92.39   16.00
   0   3  -8   77.39   20.10
  -3   0   8   55.69   13.60
   0  -3   8   87.19   23.20
   0  -3   8   70.19   21.30
   1   3  -8    4.70    9.90
   1   3  -8   14.80   12.80
  -1  -3   8    7.70    9.60
  -1  -3   8    5.60   11.60
   2   3  -8 3803.72  132.29
   2   3  -8 3133.09  137.69
  -2  -3   8 3573.24  151.88
   3   3  -8  390.96   45.90
   3   3  -8  314.47   45.50
  -3  -3   8  346.17   43.20
  -3  -3   8  318.67   44.10
   4   3  -8   30.40   21.40
  -3   4  -8   23.60   17.60
   4   3  -8   14.80   13.00
  -4  -3   8   35.60   22.60
  -4  -3   8   14.40   16.00
   3  -4   8   12.30   15.90
  -2   4  -8   24.10   16.90
   4   2  -8   24.50   14.90
  -4  -2   8   15.60   12.10
   2  -4   8   27.80   17.30
  -4  -2   8   28.10   16.20
  -1   4  -8   90.29   23.60
  -1   4  -8   86.39   25.60
   4   1  -8  108.89   23.30
  -4  -1   8   90.89   20.90
   1  -4   8   97.09   27.10
   1  -4   8   84.59   26.00
   0   4  -8 1376.76   93.79
   0   4  -8 1343.97   99.09
   4   0  -8 1308.47   66.99
   0  -4   8 1419.76   99.49
   0  -4   8 1135.99   84.09
  -4   0   8 1259.27   62.59
   1   4  -8  126.99   32.50
   4  -1  -8   88.09   15.40
   1   4  -8   81.99   24.80
  -1  -4   8  102.59   37.50
  -4   1   8   70.09   12.50
  -1  -4   8   91.69   27.10
   2   4  -8   14.30   14.80
   2   4  -8   18.30   19.80
  -2  -4   8   38.40   21.60
  -2  -4   8   25.70   20.60
   3   4  -8   10.50   12.50
   3   4  -8   36.90   25.80
  -3  -4   8   24.60   17.90
  -3  -4   8   23.50   19.60
   4   4  -8  157.28   41.20
   4   4  -8  140.99   34.60
  -4  -4   8  140.99   34.80
  -4  -4   8  166.48   38.00
   5   4  -8    6.30   12.40
   5   4  -8    4.70   17.50
  -4   5  -8    3.00    9.40
   4  -5   8    5.80   12.20
  -5  -4   8   18.20   17.70
  -5  -4   8   11.00   19.10
   5   3  -8   89.39   28.70
  -3   5  -8   68.19   28.30
   5   3  -8   67.59   27.60
  -5  -3   8   51.29   23.40
   3  -5   8   81.29   25.70
  -2   5  -8   77.29   32.50
   5   2  -8  106.29   25.20
   5   2  -8   88.09   23.60
  -2   5  -8   79.89   22.70
   2  -5   8   61.69   31.20
   2  -5   8  141.69   36.10
  -5  -2   8   83.89   21.40
  -5  -2   8   89.99   24.00
  -1   5  -8  204.48   43.00
   5   1  -8  160.78   28.30
  -1   5  -8  176.58   38.50
  -5  -1   8  167.98   27.10
   1  -5   8  176.78   41.50
   1  -5   8  192.48   41.50
   0   5  -8    7.90   12.00
   5   0  -8    6.30    6.80
   0   5  -8    4.00   15.30
  -5   0   8    9.40    7.40
   0  -5   8    6.40   15.20
   0  -5   8    8.90   15.60
   1   5  -8  151.98   33.20
   1   5  -8  186.28   41.70
   5  -1  -8  113.49   16.30
  -1  -5   8  170.98   39.60
  -5   1   8  154.38   16.40
   2   5  -8  100.59   43.60
   5  -2  -8   79.99    9.80
  -5   2   8   86.39    9.80
   3   5  -8   69.79   33.70
   3   5  -8   72.29   39.70
  -3  -5   8   65.99   31.30
  -3  -5   8  120.49   38.90
   6   4  -8    4.60   12.60
  -4   6  -8    2.30   10.30
  -6  -4   8    4.20   15.90
   4  -6   8    9.30   10.30
  -3   6  -8   22.80   22.80
   6   3  -8   34.50   21.00
   6   3  -8   36.50   22.80
   3  -6   8   23.50   20.50
  -6  -3   8   16.40   15.70
  -2   6  -8  165.78   38.40
   6   2  -8  176.48   32.90
  -2   6  -8  194.28   41.80
   2  -6   8  153.28   41.30
   2  -6   8  133.79   43.00
  -6  -2   8  152.08   30.10
  -6  -2   8  167.28   29.60
   6   1  -8   10.40    8.80
  -1   6  -8   15.00   20.10
  -1   6  -8    4.40   19.00
   1  -6   8   16.90   20.80
  -6  -1   8   12.80   10.00
   1  -6   8    1.80   20.80
   0   6  -8    3.10   16.40
   0  -6   8    1.90   18.30
   2   2  -9   16.00   11.80
   2   2  -9   11.90   11.90
  -2  -2   9   22.00   15.30
  -2  -2   9   15.40   13.00
   3   2  -9  879.41   65.49
   3   2  -9  967.90   77.19
  -3  -2   9 1057.89   71.79
   3   1  -9    6.50    8.90
  -3  -1   9    4.80    6.90
   0   3  -9  460.65   55.69
   0  -3   9  466.25   55.99
   1   3  -9    4.00   10.10
   1   3  -9   10.70   10.00
  -1  -3   9   -1.40    8.70
  -1  -3   9    4.80   11.40
   2   3  -9 1000.70   85.79
   2   3  -9  978.80   79.39
  -2  -3   9  949.21   77.99
  -2  -3   9  976.70   74.19
   3   3  -9  722.23   73.69
  -3  -3   9  684.13   67.09
   4   3  -9  109.19   29.80
   4   3  -9   93.79   24.40
  -4  -3   9   83.19   26.60
   4   2  -9  210.88   37.00
  -2   4  -9  260.87   41.70
   4   2  -9  222.98   34.60
  -4  -2   9  236.98   36.50
  -1   4  -9   64.59   30.30
   4   1  -9   61.99   18.30
   1  -4   9  100.19   28.30
  -4  -1   9   54.59   16.20
   1  -4   9   70.29   22.30
   0   4  -9   11.50   14.80
   0   4  -9   15.00   17.50
   4   0  -9   28.60   14.80
   0  -4   9    1.60   13.00
   0  -4   9   24.30   19.70
  -4   0   9    9.50    8.90
   1   4  -9   60.29   30.20
   1   4  -9   59.09   26.00
  -1  -4   9   63.19   33.30
  -1  -4   9   58.29   27.50
   2   4  -9  215.88   45.40
  -2  -4   9  206.78   39.60
   3   4  -9   74.49   31.70
   3   4  -9  112.79   34.10
  -3  -4   9  117.39   33.30
  -3  -4   9  125.19   32.20
   4   4  -9   25.40   18.50
   4   4  -9   37.10   31.60
  -4  -4   9   58.79   27.70
  -4  -4   9   12.20   15.60
   5   4  -9   38.00   22.10
   5   4  -9   40.20   29.00
  -5  -4   9   59.19   26.60
  -5  -4   9   36.70   24.70
   5   3  -9   57.49   26.40
   5   3  -9   50.89   27.70
  -3   5  -9   59.59   33.80
  -5  -3   9   47.90   24.70
  -5  -3   9   67.79   32.70
   3  -5   9   32.80   21.60
   5   2  -9  119.29   30.20
   5   2  -9   98.59   23.60
  -2   5  -9  100.29   31.80
  -5  -2   9  117.79   26.70
  -5  -2   9   79.69   25.70
  -1   5  -9   70.99   29.90
  -1   5  -9   50.29   29.00
   5   1  -9   73.09   18.00
   1  -5   9   38.00   29.10
   1  -5   9   85.79   37.30
  -5  -1   9   97.39   21.40
   0   5  -9   48.50   32.20
   0   5  -9   66.49   36.40
   5   0  -9   40.40   16.10
   0  -5   9   59.09   31.40
  -5   0   9   46.90   13.70
   0  -5   9   94.29   39.70
   5  -1  -9   59.29   12.40
   1   5  -9   94.39   41.80
  -1  -5   9   77.79   38.30
  -1  -5   9   59.69   27.90
   2   5  -9  114.19   45.70
   2   5  -9   76.49   32.70
   5  -2  -9   85.09   12.10
  -2  -5   9  134.39   53.59
  -5   2   9   97.99   13.10
  -2  -5   9   97.69   31.30
  -4   6  -9   23.70   26.40
   4  -6   9   16.30   18.90
   6   3  -9    9.60    9.10
   6   3  -9   15.80   15.30
  -6  -3   9   20.70   17.20
  -6  -3   9   11.80   15.50
   6   2  -9   13.80   11.70
  -2   6  -9   16.50   12.80
   6   2  -9   12.90   10.90
  -6  -2   9   12.70   14.00
  -6  -2   9   22.80   14.30
   2  -6   9   14.20   20.90
   6   1  -9   21.80   12.90
  -6  -1   9   33.50   16.00
   3   2 -10   92.99   26.90
  -3  -2  10   99.09   26.70
   3   1 -10    1.90    5.80
  -3  -1  10    3.10    8.30
   1   3 -10    9.40   11.40
   1   3 -10    0.90    6.60
  -1  -3  10   11.80   14.20
  -1  -3  10    6.60   11.60
   2   3 -10   99.19   30.10
   2   3 -10  100.29   26.40
  -2  -3  10  116.29   30.10
  -2  -3  10  105.69   29.10
   3   3 -10  606.84   64.49
   3   3 -10  595.34   68.99
  -3  -3  10  645.04   69.39
   4   3 -10  152.58   35.10
   4   3 -10  142.89   34.50
  -4  -3  10  153.08   34.70
  -4  -3  10  158.78   36.30
   4   2 -10   46.20   22.40
   4   2 -10   38.70   18.30
  -4  -2  10   53.09   25.30
  -4  -2  10   74.19   21.10
   1  -4  10   46.90   27.60
   0   4 -10    4.00   16.10
   4   0 -10    6.70    7.70
   0   4 -10    7.70   15.50
   0  -4  10    4.90   13.30
   0  -4  10    8.80   11.50
  -4   0  10    3.50    6.80
   1   4 -10  139.09   51.09
   1   4 -10  114.49   42.30
  -1  -4  10   95.19   38.60
   2   4 -10    2.20   14.80
   2   4 -10   19.40   16.80
  -2  -4  10   21.50   22.00
  -2  -4  10   49.90   28.40
  -3  -4  10   71.89   34.00
   4   4 -10    5.00   11.60
   4   4 -10    8.20   22.00
  -4  -4  10    0.30   15.20
  -4  -4  10   10.30   18.10
   5   4 -10  129.59   34.10
   5   3 -10   75.29   32.30
   5   3 -10   43.50   29.30
  -5  -3  10   79.59   32.30
  -5  -3  10   41.20   23.80
  -2   5 -10   20.70   22.90
   5   2 -10   31.70   17.10
   5   2 -10   21.20   18.20
  -5  -2  10   28.40   18.00
   2  -5  10   34.10   25.50
  -5  -2  10   40.00   22.90
  -1   5 -10   70.39   38.10
  -1   5 -10   48.70   28.00
   5   1 -10   40.60   18.00
  -5  -1  10   67.99   18.40
   1  -5  10   65.49   32.70
   0   5 -10  103.49   32.80
   0   5 -10   99.49   41.40
   5   0 -10  123.69   23.20
   0  -5  10   79.69   39.60
   0  -5  10  153.18   59.29
  -5   0  10  108.39   21.00
   5  -1 -10   47.30   12.70
   1   5 -10   50.09   30.70
   1   5 -10   72.09   37.70
  -1  -5  10   79.49   41.90
  -5   1  10   36.10   11.30
  -1  -5  10   34.00   27.00
   2   5 -10   36.40   24.40
  -2  -5  10   40.60   31.20
   6   3 -10    3.70    8.70
   6   3 -10   12.20   13.30
  -6  -3  10   12.70   12.30
  -6  -3  10    5.60   15.40
   6   2 -10    9.80   11.80
  -6  -2  10   14.50   13.80
   6   1 -10   25.10   12.40
   3   2 -11   45.10   22.30
  -3  -2  11   41.40   23.20
   1   3 -11    5.00   11.90
  -1  -3  11    4.10   10.50
   2   3 -11   36.20   22.00
   2   3 -11   40.90   23.60
  -2  -3  11   65.29   28.80
  -2  -3  11   36.30   22.30
   3   3 -11 1029.10   78.99
   3   3 -11 1071.39   91.79
  -3  -3  11 1145.89   93.99
   4   3 -11   72.39   32.50
   4   3 -11   44.90   29.70
  -4  -3  11   87.79   33.10
  -4  -3  11   78.49   36.90
   4   2 -11   66.49   28.80
  -4  -2  11   37.60   19.80
   4   1 -11  477.45   49.10
  -4  -1  11  552.54   49.70
   0   4 -11   19.00   17.70
   0  -4  11   15.90   19.90
   1   4 -11  544.55   60.49
  -1  -4  11  488.35   64.29
   2   4 -11   50.89   25.00
   2   4 -11   77.09   37.60
  -2  -4  11   99.79   42.20
   3   4 -11  106.39   32.00
   3   4 -11   83.09   45.10
  -3  -4  11   55.59   32.10
  -3  -4  11   69.29   36.70
   4   4 -11   47.90   31.00
  -4  -4  11   32.90   28.90
   5   3 -11   53.49   27.50
   5   3 -11   75.29   35.40
  -5  -3  11   85.19   35.30
  -5  -3  11   83.99   26.70
   5   2 -11    9.50    9.90
  -5  -2  11   15.00   14.10
   5   1 -11   29.20   16.10
  -1   5 -11   49.40   36.00
   1  -5  11   31.30   27.50
   0   5 -11   23.60   19.90
   5   0 -11   19.70   11.00
  -5   0  11   12.60    9.00
   0  -5  11   23.50   21.90
   6   3 -11    5.80    6.10
   6   3 -11    4.90   15.10
  -6  -3  11   13.10   15.30
  -6  -3  11   11.00   17.40
   6   2 -11    6.50    8.00
  -6  -2  11    6.70    9.70
  -2  -3  12   85.09   36.60
   3   3 -12   51.89   29.70
   4   3 -12   16.60   20.90
  -4  -3  12   28.10   21.10
  -4  -2  12  155.98   33.10
   1   4 -12  184.98   47.10
  -1  -4  12  173.88   45.30
   2   4 -12  343.47   51.09
   2   4 -12  420.36   67.49
   3   4 -12    9.00   15.00
  -3  -4  12    9.60   19.80
   5   3 -12   33.00   29.10
  -5  -3  12   61.19   33.60
   5   2 -12   53.09   27.60
  -5  -2  12   76.79   31.90
   5   1 -12   21.50   15.00
  -5  -1  12   22.30   16.70
   5   0 -12    9.60   17.00
  -5   0  12   14.50    9.00
   3   3 -13  117.89   46.50
  -3  -3  13  130.79   47.70
   4   3 -13    9.60   20.30
  -4  -3  13   41.10   23.90
   4   2 -13  105.99   33.00
  -4  -2  13   93.59   34.80
   5   2 -13    9.70   13.80
  -5  -2  13   24.70   20.00
   5   1 -13    2.10    7.30
  -5  -1  13    5.10   10.00
   5   2 -14    4.50   15.60
  -5  -2  14   24.60   22.10
   0   0   0    0.00    0.00

_computing_structure_solution     'SHELXT 2014/5 (Sheldrick, 2014)'
;
_shelx_hkl_checksum               18407
_olex2_submission_original_sample_id 'Pyridine III'
_olex2_submission_special_instructions 'No special instructions were received'
# start Validation Reply Form
_vrf_STRVA01_pyridine3_final
;
PROBLEM: Flack parameter is too small
RESPONSE: Can not be determined due to low completeness from using DAC. 
Additionally, this is a light atom structure probed by xrays with E=25keV.
;
_vrf_PLAT029_pyridine3_final
;
PROBLEM: _diffrn_measured_fraction_theta_full value Low .      0.772 Why?  
RESPONSE: This is a result of shading of the detector by the body of the DAC.
;
_vrf_PLAT089_pyridine3_final
;
PROBLEM: Poor Data / Parameter Ratio (Zmax < 18) ........       7.17 Note  
RESPONSE: The data/parameter ratio was deemed acceptable for 
this HP data set, it is not particularly low, so model was
refined anisotropically with no restraints.
;
_vrf_PLAT340_pyridine3_final
;
PROBLEM: Low Bond Precision on  C-C Bonds ...............     0.0045 Ang.  
RESPONSE: Noted, no action taken.
;
_vrf_PLAT915_pyridine3_final
;
PROBLEM: No Flack x Check Done: Low Friedel Pair Coverage         88 %     
RESPONSE: The absolute structure was not determined. It can not
reliably be determined at HP.
;
_vrf_PLAT911_pyridine3_final
;
PROBLEM: Missing # FCF Refl Between THmin & STh/L=  0.600         46 Report
RESPONSE: Low completeness from shading of detector by DAC
;
# end Validation Reply Form
